# Supplementary material for: Development of an improved blood-stage malaria vaccine targeting the essential RH5-CyRPA-RIPR invasion complex
Source: Nat Commun. 2024 Jun 7;15:4857. doi: 10.1038/s41467-024-48721-3 (PMC11161584; doi:10.1038/s41467-024-48721-3)
Supplement: Supplementary file 4 — Source Data [file 41467_2024_48721_MOESM4_ESM.xlsx]

## Sheet: Fig. 1A
SEC traces for RCR components
Retention Volume (mL)	RCR, normalised absorbance (mAU)	CyRPA, normalised absorbance (mAU)	RH5, normalised absorbance (mAU)	RIPR, normalised absorbance (mAU)
2.001	13.6417
2.063	11.4024
2.125	11.9902
2.188	12.7955
2.25	12.4765
2.312	10.8307
2.375	11.3481
2.437	11.1985
2.5	11.426
2.562	10.4833
2.624	9.66072
2.687	9.84391
2.749	10.6436
2.811	9.49069
2.874	10.2262
2.936	9.81736
2.998	10.9442
3.061	9.57393
3.123	9.73994
3.186	9.86625
3.248	9.9706
3.31	10.2687
3.373	9.95407
3.435	9.25446
3.497	8.91815
3.56	8.91733
3.622	9.37531
3.685	9.56959
3.747	9.99108
3.809	9.02922
3.872	9.03861
3.934	9.56645
3.996	8.98205
4.059	8.73319
4.121	8.43759
4.184	9.3941
4.246	8.71841
4.308	10.1815
4.371	9.44896
4.433	8.92883
4.495	8.90234
4.558	8.66917
4.62	8.99901
4.683	8.30328
4.745	8.42281
4.807	8.21166
4.87	8.731
4.932	8.05228
4.994	7.75565
5.057	7.85227
5.119	7.68604
5.182	7.15026
5.244	6.9926
5.306	7.47649
5.369	7.0772
5.431	6.42211
5.493	6.55333
5.556	6.25762
5.618	6.36465
5.681	6.61275
5.743	5.88466
5.805	6.08506
5.868	5.92467
5.93	5.44083
5.992	5.29183
6.055	3.81352
6.117	5.65966
6.179	4.62772
6.242	4.86067
6.304	4.90226
6.367	4.35253
6.429	4.55388
6.491	3.28689
6.554	3.44979
6.616	2.82414
6.678	3.08486
6.741	3.29798
6.803	3.54111
6.866	2.80111
6.928	2.74199
6.99	3.14712
7.053	2.4403
7.115	2.32271
7.177	2.17641
7.24	2.3013
7.302	2.06273
7.365	2.7469
7.427	2.03138
7.489	1.3402
7.552	1.34709
7.614	1.84529
7.676	1.4386
7.739	1.24528
7.801	1.2438
7.864	1.59863
7.926	1.04944
7.988	1.05687
8.051	2.35376
8.113	2.11388
8.175	1.93727
8.238	0.848991
8.3	0.42679
8.363	1.0164
8.425	0.38588
8.487	-0.55711
8.55	-0.50331
8.612	-0.23295
8.674	0.307475
8.737	0.784132
8.799	1.62171
8.861	2.96781
8.924	4.47323
8.986	5.8686
9.049	7.52303
9.111	9.26293
9.173	9.76889
9.236	11.0218
9.298	12.8701
9.36	13.4235
9.423	14.9533
9.485	15.5067
9.548	16.9021
9.61	18.608
9.672	18.4388
9.735	18.8227
9.797	18.4428
9.859	18.8528
9.922	19.4051
9.984	19.5695
10.047	19.4279
10.109	19.3755
10.171	19.0207
10.234	19.0669
10.296	19.8874
10.358	20.6194
10.421	22.9341
10.483	26.218
10.546	32.0587
10.608	40.813
10.67	50.127
10.733	61.801
10.795	73.0467
10.857	85.1457
10.92	92.4856
10.982	98.1544
11.045	100
11.107	99.8933
11.169	95.9032
11.232	89.978
11.294	84.4453
11.356	77.429
11.419	72.0889
11.481	64.4077
11.544	58.4267
11.606	52.6098
11.668	46.6016
11.731	41.1907
11.793	37.3377
11.855	33.5674
11.918	29.449
11.98	26.082
12.042	23.9988
12.105	21.9796
12.167	19.475
12.23	18.1279
12.292	16.5153
12.354	14.8055
12.417	14.4434
12.479	12.3444
12.541	12.0076
12.604	11.315
12.666	10.9848
12.729	10.139
12.791	9.83744
12.853	9.15465
12.916	9.77727
12.978	9.4101
13.04	9.47619
13.103	9.76411
13.165	10.0501
13.228	9.30559
13.29	9.11513
13.352	9.66921
13.415	9.54056
13.477	9.33541
13.539	9.92461
13.602	10.1505
13.664	9.28434
13.727	9.31719
13.789	10.17
13.851	11.1128
13.914	10.9548
13.976	11.4957
14.038	11.7621
14.101	12.3945
14.163	12.6047
14.226	13.3089
14.288	14.6001
14.35	15.0207
14.413	17.0263
14.475	16.5432
14.537	18.7886
14.6	20.0446
14.662	19.834
14.724	20.5687
14.787	22.8563
14.849	22.1608
14.912	23.5305
14.974	23.1429
15.036	23.7167
15.099	21.7627
15.161	22.2307
15.223	23.2077
15.286	22.4949
15.348	22.6818
15.411	22.4767
15.473	22.3872
15.535	21.1722
15.598	21.1499
15.66	21.868
15.722	19.5639
15.785	19.8456
15.847	18.9386
15.91	18.1334
15.972	17.0689
16.034	16.8475
16.097	15.7975
16.159	14.7174
16.221	13.4654
16.284	12.9558
16.346	12.5689
16.409	11.7895
16.471	12.5933
16.533	10.9183
16.596	11.5993
16.658	10.8735
16.72	10.0748
16.783	9.61396
16.845	9.41329
16.908	8.39739
16.97	8.09873
17.032	8.14262
17.095	7.75475
17.157	7.99187
17.219	6.68201
17.282	5.69191
17.344	6.35932
17.407	6.65965
17.469	5.7518
17.531	5.50951
17.594	5.34519
17.656	4.69138
17.718	4.53869
17.781	3.86913
17.843	4.68928
17.905	3.3538
17.968	3.90258
18.03	3.68271
18.093	3.35874
18.155	3.32384
18.217	2.89768
18.28	3.66379
18.342	3.20567
18.404	2.9816
18.467	3.86391
18.529	3.42139
18.592	3.72816
18.654	3.29558
18.716	2.78
18.779	2.64649
18.841	3.2166
18.903	2.61142
18.966	3.17662
19.028	3.15409
19.091	2.99973
19.153	3.54062
19.215	2.92794
19.278	4.15811
19.34	4.66691
19.402	3.56512
19.465	4.35206
19.527	4.90554
19.59	5.24882
19.652	5.10662
19.714	5.04706
19.777	5.58027
19.839	6.45144
19.901	6.69362
19.964	7.36209
20.026	8.49095
20.089	8.51313
20.151	8.68933
20.213	9.93479
20.276	10.101
20.338	10.3209
20.4	12.1409
20.463	11.8504
20.525	11.9196
20.587	12.3559
20.65	12.2756
20.712	13.3896
20.775	13.5733
20.837	12.9255
20.899	13.2797
20.962	12.578
21.024	12.7927
21.086	12.0457
21.149	11.8939
21.211	10.8355
21.274	9.94001
21.336	9.7501
21.398	9.5298
21.461	9.33145
21.523	8.31557
21.585	8.16701
21.648	8.45509
21.71	8.61472
21.773	8.13227
21.835	6.89694
21.897	8.05155
21.96	7.4884
22.022	8.35913
22.084	7.44656
22.147	7.96435
22.209	8.39704
22.272	8.50848
22.334	8.73441
22.396	9.03796
22.459	10.4051
22.521	10.2393
22.583	11.9432
22.646	12.7551
22.708	13.933
22.771	14.2078
22.833	13.4464
22.895	13.4967
22.958	12.5334
23.02	11.9073
23.082	10.7442
23.145	10.1328
23.207	8.53544
23.27	8.36175
23.332	7.709
23.394	7.13237
23.457	4.54896
23.519	4.86482
23.581	4.34245
23.644	3.41082
23.706	3.92492
23.768	2.87245
23.831	1.86449
23.893	2.6712
23.956	2.65075
2.001		3.02795
2.063		3.39999
2.125		3.72515
2.188		4.68397
2.25		3.24893
2.312		3.89528
2.375		2.56479
2.437		3.16855
2.5		1.65793
2.562		1.74337
2.624		2.65078
2.687		2.60956
2.749		3.40969
2.811		2.68765
2.874		1.43651
2.936		5.21372
2.998		2.36461
3.061		3.38409
3.123		2.40355
3.186		3.17618
3.248		1.38984
3.31		2.63717
3.373		2.92214
3.435		3.27055
3.497		2.52346
3.56		1.89503
3.622		3.23548
3.685		0.191524
3.747		2.6028
3.809		1.31937
3.872		2.64
3.934		2.772
3.996		2.17821
4.059		1.0937
4.121		1.78182
4.184		2.22667
4.246		2.25755
4.308		1.61208
4.371		1.14947
4.433		1.51988
4.495		2.22531
4.558		2.73094
4.62		1.68325
4.683		1.13406
4.745		2.54786
4.807		1.34257
4.87		2.65786
4.932		2.4714
4.994		3.61989
5.057		2.22793
5.119		1.88338
5.182		1.67432
5.244		1.68412
5.306		1.78901
5.369		1.04611
5.431		3.02283
5.493		1.33849
5.556		1.94236
5.618		1.368
5.681		3.23216
5.743		1.16586
5.805		1.35537
5.868		2.60498
5.93		3.07456
5.992		1.30821
6.055		2.09886
6.117		1.11129
6.179		1.84379
6.242		3.0078
6.304		0.875062
6.367		3.17846
6.429		1.89438
6.491		2.78883
6.554		0.809823
6.616		2.7708
6.678		2.24775
6.741		1.68706
6.803		1.17632
6.866		2.16552
6.928		2.29681
6.99		1.48171
7.053		2.25434
7.115		1.30064
7.177		1.34796
7.24		1.8207
7.302		2.35247
7.365		1.32269
7.427		0.875879
7.489		1.47675
7.552		2.08383
7.614		2.03923
7.676		0.856982
7.739		1.90718
7.801		1.41805
7.864		1.68467
7.926		0.692796
7.988		1.94083
8.051		0.648305
8.113		1.29879
8.175		2.02415
8.238		0.683157
8.3		0.968509
8.363		2.52313
8.425		0.356799
8.487		3.10751
8.55		1.06686
8.612		1.68113
8.674		0.738213
8.737		1.38793
8.799		3.1581
8.861		1.77561
8.924		1.42382
8.986		-0.29407
9.049		0.379562
9.111		1.22358
9.173		0.355057
9.236		0.710222
9.298		0.834546
9.36		0.2786
9.423		-1.02705
9.485		0.371993
9.548		2.53604
9.61		1.6698
9.672		1.13515
9.735		0.463207
9.797		-0.66764
9.859		1.45072
9.922		0.544347
9.984		1.56486
10.047		-0.55273
10.109		-0.14867
10.171		1.5122
10.234		1.46199
10.296		0.416266
10.358		0.011763
10.421		1.43547
10.483		1.32182
10.546		0.539011
10.608		2.09021
10.67		0.531332
10.733		0.3116
10.795		2.78344
10.857		0.884374
10.92		-0.88655
10.982		1.13335
11.045		2.17908
11.107		2.32197
11.169		3.06383
11.232		1.60206
11.294		0.781996
11.356		1.51405
11.419		0.900657
11.481		1.19064
11.544		0.72901
11.606		1.04682
11.668		-1.01507
11.731		-0.31639
11.793		-0.73298
11.855		-0.42966
11.918		-0.25649
11.98		0.744856
12.042		-0.9372
12.105		0.153023
12.167		0.613181
12.23		0.368997
12.292		-0.83972
12.354		1.20915
12.417		1.01948
12.479		0.094155
12.541		1.64878
12.604		0.293902
12.666		-0.06698
12.729		-0.52659
12.791		0.211128
12.853		-0.9715
12.916		1.44615
12.978		0.21543
13.04		1.16591
13.103		0.401345
13.165		0.678855
13.228		0.174315
13.29		0.247124
13.352		0.428954
13.415		0.391434
13.477		-0.05064
13.539		-0.30605
13.602		-0.30659
13.664		0.138102
13.727		0.182702
13.789		-0.0098
13.851		1.01551
13.914		-0.20421
13.976		-0.13342
14.038		0.551536
14.101		-0.70303
14.163		0.838195
14.226		1.74343
14.288		1.06865
14.35		-0.83809
14.413		0.902998
14.475		-1.29062
14.537		-0.35233
14.6		-0.22763
14.662		-0.56254
14.724		-0.27936
14.787		0.014812
14.849		-0.22
14.912		-0.43238
14.974		-0.88601
15.036		1.36926
15.099		1.42845
15.161		3.06307
15.223		6.58477
15.286		11.2286
15.348		20.1925
15.411		30.2405
15.473		44.8832
15.535		60.7452
15.598		75.3973
15.66		85.923
15.722		95.6298
15.785		100
15.847		98.2383
15.91		93.0522
15.972		85.4507
16.034		75.3425
16.097		64.1009
16.159		55.8025
16.221		47.3765
16.284		42.7341
16.346		35.8963
16.409		30.1334
16.471		25.7328
16.533		21.4705
16.596		19.3795
16.658		19.0064
16.72		16.2336
16.783		13.9628
16.845		11.5083
16.908		9.64392
16.97		10.0558
17.032		8.92156
17.095		8.27314
17.157		8.33076
17.219		5.62078
17.282		6.22367
17.344		6.99973
17.407		5.46428
17.469		6.61217
17.531		6.04979
17.594		5.63217
17.656		5.38286
17.718		6.02959
17.781		4.80176
17.843		4.801
17.905		5.0833
17.968		6.1189
18.03		4.29243
18.093		6.57672
18.155		3.62838
18.217		6.00193
18.28		5.83888
18.342		2.58652
18.404		3.05272
18.467		5.38722
18.529		2.81965
18.592		3.52617
18.654		4.25545
18.716		3.04412
18.779		3.48391
18.841		2.75218
18.903		4.30114
18.966		4.19691
19.028		2.81361
19.091		3.42052
19.153		5.05487
19.215		3.35218
19.278		4.64106
19.34		5.69436
19.402		5.0265
19.465		5.14386
19.527		4.23645
19.59		5.5122
19.652		4.44561
19.714		5.49216
19.777		6.86136
19.839		5.5067
19.901		5.60249
19.964		7.91662
20.026		7.63693
20.089		6.34114
20.151		8.2133
20.213		6.31745
20.276		6.57829
20.338		8.16162
20.4		8.44643
20.463		8.75754
20.525		8.42247
20.587		7.51756
20.65		9.7499
20.712		10.4319
20.775		9.42169
20.837		9.74129
20.899		7.77372
20.962		8.30936
21.024		8.65135
21.086		7.80035
21.149		8.77986
21.211		7.9616
21.274		6.4629
21.336		8.74839
21.398		8.71473
21.461		9.13182
21.523		10.0093
21.585		11.2002
21.648		12.7066
21.71		12.4646
21.773		13.3216
21.835		13.0159
21.897		13.7092
21.96		13.6195
22.022		11.8671
22.084		10.859
22.147		10.5824
22.209		9.69364
22.272		9.08014
22.334		7.65142
22.396		7.55987
22.459		6.89414
22.521		5.57531
22.583		5.45192
22.646		4.34944
22.708		4.43924
22.771		4.05777
22.833		4.69094
22.895		5.64731
22.958		4.12503
23.02		4.80464
23.082		4.88431
23.145		5.58582
23.207		4.30158
23.27		5.50855
23.332		5.00782
23.394		6.04772
23.457		3.7245
23.519		3.82595
23.581		3.20482
23.644		2.27699
23.706		2.33107
23.768		3.38273
23.831		2.95476
23.893		1.96234
23.956		1.69333
2.001			-3.54222
2.063			-3.84931
2.125			-4.15285
2.188			-3.34518
2.25			-3.00081
2.312			-3.81203
2.375			-3.34696
2.437			-4.30551
2.5			-4.23362
2.562			-4.39871
2.624			-3.69488
2.687			-3.66559
2.749			-3.56618
2.811			-3.65228
2.874			-3.77387
2.936			-3.95493
2.998			-3.18099
3.061			-3.71707
3.123			-4.15818
3.186			-3.55553
3.248			-4.25315
3.31			-4.10759
3.373			-3.47388
3.435			-4.04014
3.497			-4.55758
3.56			-4.46438
3.622			-4.6703
3.685			-4.60196
3.747			-4.68627
3.809			-4.19279
3.872			-4.48657
3.934			-4.39427
3.996			-4.5203
4.059			-4.26114
4.121			-4.44486
4.184			-4.17948
4.246			-4.31528
4.308			-5.00402
4.371			-4.9481
4.433			-5.04573
4.495			-4.38894
4.558			-4.61527
4.62			-4.31616
4.683			-4.27001
4.745			-4.26824
4.807			-4.43953
4.87			-3.93895
4.932			-5.2401
4.994			-4.23895
5.057			-4.91526
5.119			-4.60107
5.182			-4.87
5.244			-4.94988
5.306			-4.49279
5.369			-4.93922
5.431			-4.28954
5.493			-4.55847
5.556			-5.49927
5.618			-5.0768
5.681			-4.1635
5.743			-4.38717
5.805			-4.96319
5.868			-5.35637
5.93			-4.95786
5.992			-4.76526
6.055			-4.72976
6.117			-4.86733
6.179			-4.95875
6.242			-4.37563
6.304			-3.9141
6.367			-4.91349
6.429			-4.48391
6.491			-4.92769
6.554			-4.24072
6.616			-4.52296
6.678			-5.04129
6.741			-5.00313
6.803			-4.93035
6.866			-5.03863
6.928			-5.26229
6.99			-4.98715
7.053			-5.71139
7.115			-4.81231
7.177			-5.25253
7.24			-4.51409
7.302			-4.45196
7.365			-4.61438
7.427			-4.81763
7.489			-4.57799
7.552			-4.55403
7.614			-5.00668
7.676			-5.0191
7.739			-5.05638
7.801			-5.82855
7.864			-4.8913
7.926			-4.9694
7.988			-5.8321
8.051			-4.49989
8.113			-4.86911
8.175			-5.08212
8.238			-4.61172
8.3			-4.36143
8.363			-4.42001
8.425			-3.97179
8.487			-3.97889
8.55			-3.84132
8.612			-3.35495
8.674			-2.74165
8.737			-1.97125
8.799			-0.73844
8.861			0.806429
8.924			1.90344
8.986			3.56361
9.049			4.85358
9.111			5.57817
9.173			7.18624
9.236			7.45668
9.298			8.05045
9.36			8.20542
9.423			7.97057
9.485			8.88954
9.548			8.78499
9.61			9.3705
9.672			9.74292
9.735			9.19459
9.797			9.03528
9.859			8.89389
9.922			8.06527
9.984			8.26426
10.047			8.2687
10.109			7.66161
10.171			7.07396
10.234			6.45898
10.296			6.22804
10.358			6.0373
10.421			6.07254
10.483			6.19493
10.546			4.55953
10.608			5.28413
10.67			4.05229
10.733			4.04981
10.795			3.36932
10.857			2.84656
10.92			3.11513
10.982			2.11024
11.045			1.97241
11.107			0.847612
11.169			0.584985
11.232			0.599275
11.294			-0.55827
11.356			0.052809
11.419			-0.12692
11.481			-0.16863
11.544			-0.50945
11.606			-0.5707
11.668			-1.32156
11.731			-1.71919
11.793			-1.84788
11.855			-2.53574
11.918			-1.92954
11.98			-2.4452
12.042			-2.71857
12.105			-3.32388
12.167			-3.22891
12.23			-3.21649
12.292			-3.55819
12.354			-3.08424
12.417			-2.76561
12.479			-3.08868
12.541			-2.9733
12.604			-3.26708
12.666			-2.19492
12.729			-1.73694
12.791			-2.30852
12.853			-1.19997
12.916			-1.19021
12.978			-0.61951
13.04			-0.47662
13.103			0.850896
13.165			0.867937
13.228			1.37029
13.29			0.887285
13.352			1.88365
13.415			0.646049
13.477			0.219314
13.539			-0.03106
13.602			0.019704
13.664			-0.4846
13.727			1.03693
13.789			0.257745
13.851			1.00444
13.914			1.04802
13.976			1.4365
14.038			0.918083
14.101			1.95625
14.163			1.92679
14.226			2.92519
14.288			5.72018
14.35			8.32861
14.413			13.883
14.475			20.9341
14.537			30.2106
14.6			41.8439
14.662			54.2464
14.724			66.7805
14.787			78.6775
14.849			88.4382
14.912			96.2374
14.974			99.0134
15.036			100
15.099			99.5435
15.161			95.2877
15.223			90.9034
15.286			84.9974
15.348			80.5361
15.411			74.908
15.473			69.4944
15.535			64.6037
15.598			60.1692
15.66			55.7168
15.722			50.6896
15.785			47.8574
15.847			45.7195
15.91			42.2199
15.972			39.7863
16.034			38.089
16.097			35.5335
16.159			35.1556
16.221			33.3963
16.284			32.2097
16.346			30.692
16.409			29.2703
16.471			28.5892
16.533			26.2281
16.596			24.6941
16.658			23.9506
16.72			23.2187
16.783			21.6977
16.845			21.433
16.908			19.0826
16.97			18.1446
17.032			16.5615
17.095			16.127
17.157			15.3253
17.219			14.7317
17.282			13.0347
17.344			12.8714
17.407			12.2831
17.469			11.1376
17.531			10.7974
17.594			9.89664
17.656			8.87143
17.718			8.96383
17.781			8.14036
17.843			8.52866
17.905			7.14843
17.968			7.13485
18.03			5.80752
18.093			5.11407
18.155			4.48986
18.217			4.83094
18.28			4.30267
18.342			4.13173
18.404			2.9299
18.467			4.45409
18.529			2.88534
18.592			3.04492
18.654			2.88188
18.716			2.4381
18.779			2.78842
18.841			2.18293
18.903			3.81798
18.966			2.17876
19.028			2.14202
19.091			2.0766
19.153			1.93903
19.215			2.00107
19.278			2.42692
19.34			1.51541
19.402			1.42603
19.465			1.39346
19.527			1.38529
19.59			1.63602
19.652			1.42026
19.714			2.25278
19.777			1.55916
19.839			2.03249
19.901			1.91649
19.964			2.54665
20.026			1.95332
20.089			1.95696
20.151			2.85135
20.213			3.17912
20.276			3.113
20.338			3.03631
20.4			2.43935
20.463			2.66328
20.525			2.94862
20.587			2.8415
20.65			3.18587
20.712			3.11309
20.775			3.42071
20.837			3.30604
20.899			3.3103
20.962			3.7507
21.024			3.24258
21.086			2.70419
21.149			2.78212
21.211			2.93593
21.274			2.27027
21.336			2.25749
21.398			2.73836
21.461			2.48878
21.523			2.47609
21.585			2.27675
21.648			2.13483
21.71			2.62156
21.773			2.27098
21.835			1.67863
21.897			1.56937
21.96			1.78309
22.022			0.664066
22.084			1.61286
22.147			0.652173
22.209			0.210438
22.272			0.544602
22.334			0.493834
22.396			0.295555
22.459			0.059821
22.521			-0.55117
22.583			-0.3994
22.646			-0.3639
22.708			-0.94791
22.771			-0.74732
22.833			-0.32129
22.895			-1.26387
22.958			-1.23813
23.02			-0.04083
23.082			-1.27186
23.145			-1.00915
23.207			-1.16802
23.27			-0.56182
23.332			-1.00027
23.394			-0.95678
23.457			-0.98074
23.519			-0.28579
23.581			-1.0056
23.644			-1.49286
23.706			0.055206
23.768			-0.41804
23.831			-1.51949
23.893			-1.16891
23.956			-1.2763
2.001				0.666163
2.063				-0.33766
2.125				0.41557
2.188				2.08044
2.25				1.8031
2.312				-0.32698
2.375				-0.16444
2.437				-0.33728
2.5				-0.85235
2.562				-1.55781
2.624				-0.65357
2.687				-1.62382
2.749				-2.49525
2.811				1.09013
2.874				1.24717
2.936				0.179246
2.998				0.345024
3.061				-0.3823
3.123				-0.26288
3.186				-1.15873
3.248				-0.52767
3.31				-1.38803
3.373				0.266923
3.435				-0.89165
3.497				0.02644
3.56				-0.92141
3.622				-0.26097
3.685				-1.58071
3.747				0.158643
3.809				-0.51698
3.872				0.256774
3.934				-0.3884
3.996				-0.99314
4.059				0.61683
4.121				-0.8928
4.184				-0.54598
4.246				-0.73102
4.308				-0.48531
4.371				-2.16904
4.433				-0.5353
4.495				-0.90043
4.558				-0.47616
4.62				-2.96263
4.683				-1.13622
4.745				-1.18696
4.807				-0.24342
4.87				-0.64899
4.932				-1.00153
4.994				-0.50401
5.057				-1.08738
5.119				-1.48609
5.182				-0.52919
5.244				-0.61008
5.306				-0.92904
5.369				-0.79245
5.431				-0.33346
5.493				-0.78139
5.556				-0.25944
5.618				-0.83595
5.681				-2.1698
5.743				-1.30028
5.805				-0.55628
5.868				-1.09501
5.93				-0.83099
5.992				-0.76918
6.055				-2.6822
6.117				-1.15071
6.179				-0.56544
6.242				-2.33806
6.304				-1.10035
6.367				-1.92142
6.429				-1.6387
6.491				-1.27242
6.554				-2.42276
6.616				-1.90692
6.678				-0.68181
6.741				-2.49487
6.803				-2.55362
6.866				-2.21673
6.928				-2.73905
6.99				-1.88823
7.053				-1.38002
7.115				-2.67495
7.177				-1.04579
7.24				-2.26099
7.302				-1.10264
7.365				-1.69746
7.427				-1.72874
7.489				-1.49143
7.552				-1.72302
7.614				-1.89509
7.676				-2.9157
7.739				-2.41246
7.801				-1.74324
7.864				-2.09502
7.926				-1.6036
7.988				-2.2938
8.051				-0.91912
8.113				-1.80772
8.175				-3.08816
8.238				-2.04809
8.3				-1.11103
8.363				-0.5353
8.425				-1.41703
8.487				-1.86075
8.55				-2.87984
8.612				-0.31324
8.674				-0.88364
8.737				-0.50401
8.799				-1.69822
8.861				-0.19344
8.924				-0.43991
8.986				-0.55628
9.049				-0.7791
9.111				-0.18924
9.173				-0.43915
9.236				0.35563
9.298				0.213279
9.36				0.404085
9.423				0.7245
9.485				1.61863
9.548				0.82225
9.61				2.04664
9.672				1.38349
9.735				2.18537
9.797				0.322742
9.859				2.79872
9.922				3.10094
9.984				2.23325
10.047				4.23967
10.109				4.24383
10.171				3.74368
10.234				3.11395
10.296				4.32243
10.358				4.54559
10.421				6.139
10.483				8.25813
10.546				9.89191
10.608				12.8397
10.67				14.9494
10.733				16.7483
10.795				18.0202
10.857				18.605
10.92				19.9781
10.982				18.2163
11.045				17.3632
11.107				16.8916
11.169				15.3926
11.232				14.8004
11.294				13.3204
11.356				11.2813
11.419				9.80496
11.481				8.92609
11.544				7.40689
11.606				7.87045
11.668				6.56976
11.731				8.15554
11.793				8.0154
11.855				9.4884
11.918				14.2869
11.98				19.6717
12.042				28.2012
12.105				39.0264
12.167				51.9482
12.23				65.2977
12.292				77.7751
12.354				89.5667
12.417				97.0878
12.479				99.4157
12.541				100
12.604				96.8337
12.666				92.1513
12.729				85.7736
12.791				76.8641
12.853				68.8725
12.916				62.6065
12.978				55.7394
13.04				49.3369
13.103				44.8836
13.165				39.276
13.228				33.2387
13.29				29.9349
13.352				24.0607
13.415				20.9141
13.477				17.8918
13.539				14.9982
13.602				10.9903
13.664				8.49835
13.727				7.34344
13.789				5.59703
13.851				3.98053
13.914				3.14905
13.976				3.11574
14.038				3.46161
14.101				2.57762
14.163				1.19409
14.226				0.163488
14.288				1.12435
14.35				0.421255
14.413				-1.93401
14.475				-2.16064
14.537				-0.89547
14.6				-1.65549
14.662				-1.21634
14.724				-0.62954
14.787				-1.28502
14.849				-0.6097
14.912				0.975589
14.974				-1.95843
15.036				-1.94164
15.099				-0.76651
15.161				-2.4487
15.223				-1.01718
15.286				-2.38003
15.348				-0.79474
15.411				-0.45861
15.473				-0.54178
15.535				-0.28157
15.598				-1.21977
15.66				-3.079
15.722				-0.58642
15.785				-1.04083
15.847				-1.55362
15.91				-0.61771
15.972				-0.43114
16.034				-1.16025
16.097				-1.26022
16.159				-0.50477
16.221				-0.42694
16.284				-0.31362
16.346				-1.14423
16.409				0.68833
16.471				-0.49829
16.533				-0.85388
16.596				-1.47121
16.658				-1.25869
16.72				-2.11562
16.783				-0.07936
16.845				-1.76613
16.908				-0.31858
16.97				-0.53339
17.032				-0.68944
17.095				-0.53301
17.157				-0.52652
17.219				-0.72454
17.282				-0.80695
17.344				-1.25335
17.407				-2.01566
17.469				-1.34721
17.531				-2.05458
17.594				-2.47541
17.656				-2.16942
17.718				0.012476
17.781				-1.37887
17.843				-0.47578
17.905				-1.59139
17.968				-1.26823
18.03				-0.39375
18.093				-1.92523
18.155				-1.08852
18.217				-2.40788
18.28				-2.43611
18.342				-1.5643
18.404				-1.28807
18.467				-1.61161
18.529				-1.03053
18.592				-1.70394
18.654				-2.02596
18.716				-1.58109
18.779				-1.06258
18.841				-1.26746
18.903				-1.05953
18.966				-1.52157
19.028				-1.88098
19.091				-1.46892
19.153				-1.5353
19.215				-0.67379
19.278				-2.31059
19.34				-0.6345
19.402				-1.37277
19.465				-0.74056
19.527				0.131859
19.59				-0.61962
19.652				0.14506
19.714				0.71664
19.777				1.21046
19.839				0.190005
19.901				1.60818
19.964				1.83141
20.026				1.6946
20.089				1.67166
20.151				1.93039
20.213				1.77674
20.276				3.06179
20.338				2.3284
20.4				3.93551
20.463				2.69575
20.525				3.07686
20.587				3.89854
20.65				3.56874
20.712				4.04978
20.775				3.28492
20.837				4.20915
20.899				2.93936
20.962				4.14566
21.024				4.21247
21.086				3.75455
21.149				3.40094
21.211				2.18083
21.274				4.64361
21.336				3.93857
21.398				3.11536
21.461				3.84677
21.523				3.90461
21.585				3.86672
21.648				4.8298
21.71				4.86627
21.773				4.60053
21.835				6.61375
21.897				4.10251
21.96				4.55925
22.022				3.87077
22.084				3.65985
22.147				4.35509
22.209				2.62173
22.272				2.16514
22.334				2.22688
22.396				2.42169
22.459				0.333463
22.521				1.81798
22.583				0.398248
22.646				0.254142
22.708				0.928393
22.771				-0.02823
22.833				0.076613
22.895				-0.15567
22.958				0.526063
23.02				1.32836
23.082				0.228998
23.145				1.50222
23.207				-0.09081
23.27				2.23386
23.332				1.58361
23.394				0.911415
23.457				1.13793
23.519				0.299163
23.581				0.550939
23.644				-0.01793
23.706				0.569711
23.768				0.489779
23.831				0.400346
23.893				-0.85388
23.956				-0.88135

## Sheet: Fig. 1B
SEC traces for RCR components
Retention Volume (mL)	RCR , normalised absorbance (mAU)	RH5 & CyRPA, normalised absorbance (mAU)	RIPR & CyRPA, normalised absorbance (mAU)
2.001	13.6417
2.063	11.4024
2.125	11.9902
2.188	12.7955
2.25	12.4765
2.312	10.8307
2.375	11.3481
2.437	11.1985
2.5	11.426
2.562	10.4833
2.624	9.66072
2.687	9.84391
2.749	10.6436
2.811	9.49069
2.874	10.2262
2.936	9.81736
2.998	10.9442
3.061	9.57393
3.123	9.73994
3.186	9.86625
3.248	9.9706
3.31	10.2687
3.373	9.95407
3.435	9.25446
3.497	8.91815
3.56	8.91733
3.622	9.37531
3.685	9.56959
3.747	9.99108
3.809	9.02922
3.872	9.03861
3.934	9.56645
3.996	8.98205
4.059	8.73319
4.121	8.43759
4.184	9.3941
4.246	8.71841
4.308	10.1815
4.371	9.44896
4.433	8.92883
4.495	8.90234
4.558	8.66917
4.62	8.99901
4.683	8.30328
4.745	8.42281
4.807	8.21166
4.87	8.731
4.932	8.05228
4.994	7.75565
5.057	7.85227
5.119	7.68604
5.182	7.15026
5.244	6.9926
5.306	7.47649
5.369	7.0772
5.431	6.42211
5.493	6.55333
5.556	6.25762
5.618	6.36465
5.681	6.61275
5.743	5.88466
5.805	6.08506
5.868	5.92467
5.93	5.44083
5.992	5.29183
6.055	3.81352
6.117	5.65966
6.179	4.62772
6.242	4.86067
6.304	4.90226
6.367	4.35253
6.429	4.55388
6.491	3.28689
6.554	3.44979
6.616	2.82414
6.678	3.08486
6.741	3.29798
6.803	3.54111
6.866	2.80111
6.928	2.74199
6.99	3.14712
7.053	2.4403
7.115	2.32271
7.177	2.17641
7.24	2.3013
7.302	2.06273
7.365	2.7469
7.427	2.03138
7.489	1.3402
7.552	1.34709
7.614	1.84529
7.676	1.4386
7.739	1.24528
7.801	1.2438
7.864	1.59863
7.926	1.04944
7.988	1.05687
8.051	2.35376
8.113	2.11388
8.175	1.93727
8.238	0.848991
8.3	0.42679
8.363	1.0164
8.425	0.38588
8.487	-0.55711
8.55	-0.50331
8.612	-0.23295
8.674	0.307475
8.737	0.784132
8.799	1.62171
8.861	2.96781
8.924	4.47323
8.986	5.8686
9.049	7.52303
9.111	9.26293
9.173	9.76889
9.236	11.0218
9.298	12.8701
9.36	13.4235
9.423	14.9533
9.485	15.5067
9.548	16.9021
9.61	18.608
9.672	18.4388
9.735	18.8227
9.797	18.4428
9.859	18.8528
9.922	19.4051
9.984	19.5695
10.047	19.4279
10.109	19.3755
10.171	19.0207
10.234	19.0669
10.296	19.8874
10.358	20.6194
10.421	22.9341
10.483	26.218
10.546	32.0587
10.608	40.813
10.67	50.127
10.733	61.801
10.795	73.0467
10.857	85.1457
10.92	92.4856
10.982	98.1544
11.045	100
11.107	99.8933
11.169	95.9032
11.232	89.978
11.294	84.4453
11.356	77.429
11.419	72.0889
11.481	64.4077
11.544	58.4267
11.606	52.6098
11.668	46.6016
11.731	41.1907
11.793	37.3377
11.855	33.5674
11.918	29.449
11.98	26.082
12.042	23.9988
12.105	21.9796
12.167	19.475
12.23	18.1279
12.292	16.5153
12.354	14.8055
12.417	14.4434
12.479	12.3444
12.541	12.0076
12.604	11.315
12.666	10.9848
12.729	10.139
12.791	9.83744
12.853	9.15465
12.916	9.77727
12.978	9.4101
13.04	9.47619
13.103	9.76411
13.165	10.0501
13.228	9.30559
13.29	9.11513
13.352	9.66921
13.415	9.54056
13.477	9.33541
13.539	9.92461
13.602	10.1505
13.664	9.28434
13.727	9.31719
13.789	10.17
13.851	11.1128
13.914	10.9548
13.976	11.4957
14.038	11.7621
14.101	12.3945
14.163	12.6047
14.226	13.3089
14.288	14.6001
14.35	15.0207
14.413	17.0263
14.475	16.5432
14.537	18.7886
14.6	20.0446
14.662	19.834
14.724	20.5687
14.787	22.8563
14.849	22.1608
14.912	23.5305
14.974	23.1429
15.036	23.7167
15.099	21.7627
15.161	22.2307
15.223	23.2077
15.286	22.4949
15.348	22.6818
15.411	22.4767
15.473	22.3872
15.535	21.1722
15.598	21.1499
15.66	21.868
15.722	19.5639
15.785	19.8456
15.847	18.9386
15.91	18.1334
15.972	17.0689
16.034	16.8475
16.097	15.7975
16.159	14.7174
16.221	13.4654
16.284	12.9558
16.346	12.5689
16.409	11.7895
16.471	12.5933
16.533	10.9183
16.596	11.5993
16.658	10.8735
16.72	10.0748
16.783	9.61396
16.845	9.41329
16.908	8.39739
16.97	8.09873
17.032	8.14262
17.095	7.75475
17.157	7.99187
17.219	6.68201
17.282	5.69191
17.344	6.35932
17.407	6.65965
17.469	5.7518
17.531	5.50951
17.594	5.34519
17.656	4.69138
17.718	4.53869
17.781	3.86913
17.843	4.68928
17.905	3.3538
17.968	3.90258
18.03	3.68271
18.093	3.35874
18.155	3.32384
18.217	2.89768
18.28	3.66379
18.342	3.20567
18.404	2.9816
18.467	3.86391
18.529	3.42139
18.592	3.72816
18.654	3.29558
18.716	2.78
18.779	2.64649
18.841	3.2166
18.903	2.61142
18.966	3.17662
19.028	3.15409
19.091	2.99973
19.153	3.54062
19.215	2.92794
19.278	4.15811
19.34	4.66691
19.402	3.56512
19.465	4.35206
19.527	4.90554
19.59	5.24882
19.652	5.10662
19.714	5.04706
19.777	5.58027
19.839	6.45144
19.901	6.69362
19.964	7.36209
20.026	8.49095
20.089	8.51313
20.151	8.68933
20.213	9.93479
20.276	10.101
20.338	10.3209
20.4	12.1409
20.463	11.8504
20.525	11.9196
20.587	12.3559
20.65	12.2756
20.712	13.3896
20.775	13.5733
20.837	12.9255
20.899	13.2797
20.962	12.578
21.024	12.7927
21.086	12.0457
21.149	11.8939
21.211	10.8355
21.274	9.94001
21.336	9.7501
21.398	9.5298
21.461	9.33145
21.523	8.31557
21.585	8.16701
21.648	8.45509
21.71	8.61472
21.773	8.13227
21.835	6.89694
21.897	8.05155
21.96	7.4884
22.022	8.35913
22.084	7.44656
22.147	7.96435
22.209	8.39704
22.272	8.50848
22.334	8.73441
22.396	9.03796
22.459	10.4051
22.521	10.2393
22.583	11.9432
22.646	12.7551
22.708	13.933
22.771	14.2078
22.833	13.4464
22.895	13.4967
22.958	12.5334
23.02	11.9073
23.082	10.7442
23.145	10.1328
23.207	8.53544
23.27	8.36175
23.332	7.709
23.394	7.13237
23.457	4.54896
23.519	4.86482
23.581	4.34245
23.644	3.41082
23.706	3.92492
23.768	2.87245
23.831	1.86449
23.893	2.6712
23.956	2.65075
0		-3.58427
0.062		-0.77601
0.125		0.506359
0.187		-7.78153
0.249		-1.11251
0.312		28.1103
0.374		23.722
0.436		9.88148
0.499		3.47776
0.561		2.57068
0.624		0.466319
0.686		-1.4683
0.748		-2.56924
0.811		-1.96672
0.873		-4.26886
0.935		-4.15816
0.998		-4.32448
1.06		-6.04943
1.122		-5.78011
1.185		-5.39624
1.247		-4.87578
1.309		-5.26241
1.372		-5.61268
1.434		-6.24164
1.496		-5.08782
1.559		-7.13991
1.621		-7.39546
1.684		-8.11198
1.746		-7.89168
1.808		-5.86713
1.871		-6.33527
1.933		-6.67177
1.995		-8.49035
2.058		-7.70112
2.12		-6.47571
2.182		-7.22748
2.245		-5.63692
2.307		-6.74557
2.369		-6.33416
2.432		-7.31725
2.494		-5.43369
2.556		-7.07492
2.619		-7.84597
2.681		-7.00277
2.744		-6.45533
2.806		-7.9049
2.868		-7.26768
2.931		-7.32661
2.993		-6.46414
3.055		-8.36257
3.118		-8.3791
3.18		-6.81717
3.242		-6.86784
3.305		-6.38759
3.367		-6.8717
3.429		-8.51073
3.492		-7.01048
3.554		-6.75328
3.616		-8.06462
3.679		-7.68901
3.741		-9.0813
3.804		-7.52158
3.866		-7.95998
3.928		-7.29357
3.991		-7.76446
4.053		-7.73362
4.115		-8.48759
4.178		-8.87477
4.24		-6.29121
4.302		-7.14046
4.365		-5.88806
4.427		-8.59884
4.489		-6.00977
4.552		-9.05927
4.614		-8.17862
4.676		-9.32528
4.739		-8.50026
4.801		-9.58248
4.864		-10.0864
4.926		-7.67854
4.988		-8.75966
5.051		-8.61151
5.113		-9.56651
5.175		-6.69215
5.238		-8.29979
5.3		-7.35966
5.362		-9.03889
5.425		-7.72205
5.487		-8.91663
5.549		-7.41584
5.612		-8.00238
5.674		-8.44464
5.737		-9.15786
5.799		-8.66604
5.861		-8.96124
5.924		-7.34093
5.986		-7.66037
6.048		-7.14597
6.111		-8.70404
6.173		-9.46903
6.235		-9.24432
6.298		-6.71033
6.36		-8.83512
6.422		-10.3728
6.485		-11.2303
6.547		-9.13913
6.609		-7.58326
6.672		-11.3366
6.734		-9.39908
6.797		-8.15164
6.859		-9.14739
6.921		-10.3111
6.984		-9.84629
7.046		-11.6566
7.108		-9.73008
7.171		-8.53936
7.233		-9.93937
7.295		-10.2792
7.358		-10.1685
7.42		-9.60561
7.482		-8.59113
7.545		-10.038
7.607		-8.15439
7.669		-8.4529
7.732		-9.29554
7.794		-9.69043
7.857		-7.80852
7.919		-8.69247
7.981		-9.60672
8.044		-8.4887
8.106		-10.1756
8.168		-8.06131
8.231		-9.46572
8.293		-9.62324
8.355		-7.81458
8.418		-8.83071
8.48		-7.95171
8.542		-8.97225
8.605		-8.03378
8.667		-7.32772
8.729		-7.08098
8.792		-5.07295
8.854		-3.97586
8.917		-3.49175
8.979		-4.45611
9.041		-2.83801
9.104		-2.94981
9.166		-0.8063
9.228		3.13833
9.291		2.33044
9.353		4.14494
9.415		6.81199
9.478		7.36886
9.54		8.05614
9.602		7.71473
9.665		7.37514
9.727		7.10714
9.789		6.1701
9.852		7.88601
9.914		4.51675
9.977		4.24049
10.039		3.0067
10.101		0.975046
10.164		1.44329
10.226		0.543204
10.288		0.555045
10.351		-2.70253
10.413		-1.9089
10.475		-2.74769
10.538		-2.39961
10.6		-1.75083
10.662		-1.46334
10.725		-2.44918
10.787		-1.68805
10.849		-0.46814
10.912		-1.89898
10.974		-2.21897
11.037		-2.08238
11.099		-1.06735
11.161		-1.87034
11.224		-3.10843
11.286		-4.27216
11.348		-2.3886
11.411		-4.6709
11.473		-4.29309
11.535		-4.3746
11.598		-5.5119
11.66		-5.34006
11.722		-5.60718
11.785		-5.58349
11.847		-6.90089
11.909		-6.64203
11.972		-8.41765
12.034		-5.31142
12.097		-7.53149
12.159		-5.70466
12.221		-7.52654
12.284		-7.87791
12.346		-7.43842
12.408		-8.37414
12.471		-6.35564
12.533		-5.69199
12.595		-5.92991
12.658		-4.85871
12.72		-2.55768
12.782		-0.97923
12.845		-0.53313
12.907		2.13641
12.969		6.19598
13.032		9.47746
13.094		11.8597
13.157		15.2264
13.219		18.7081
13.281		23.9464
13.344		26.4356
13.406		33.4384
13.468		37.7792
13.531		42.1504
13.593		47.2905
13.655		52.1517
13.718		60.0501
13.78		63.3526
13.842		71.3341
13.905		75.4512
13.967		80.9865
14.029		85.3924
14.092		89.0783
14.154		94.4703
14.217		97.7901
14.279		99.903
14.341		98.3868
14.404		100
14.466		98.6791
14.528		98.4913
14.591		95.5676
14.653		94.6941
14.715		93.2106
14.778		89.6334
14.84		86.8825
14.902		84.161
14.965		81.3323
15.027		77.4863
15.09		76.1844
15.152		74.1459
15.214		70.5944
15.277		68.8481
15.339		64.6937
15.401		66.2874
15.464		61.9685
15.526		59.6279
15.588		56.8866
15.651		53.6084
15.713		52.0644
15.775		48.3449
15.838		44.3578
15.9		42.065
15.962		39.6107
16.025		38.2541
16.087		35.3439
16.15		35.563
16.212		32.2007
16.274		30.0658
16.337		28.7403
16.399		28.1849
16.461		25.3644
16.524		23.9005
16.586		21.2102
16.648		19.5922
16.711		17.8738
16.773		17.8651
16.835		15.6508
16.898		13.9504
16.96		13.6271
17.022		13.8482
17.085		11.7715
17.147		11.1635
17.21		9.85868
17.272		8.36759
17.334		8.13533
17.397		4.61814
17.459		5.12847
17.521		5.52379
17.584		3.42726
17.646		4.14048
17.708		0.759758
17.771		2.17618
17.833		-0.41637
17.895		-0.64272
17.958		-0.72258
18.02		-2.5015
18.082		-2.68986
18.145		-2.08624
18.207		-3.48459
18.27		-3.03077
18.332		-2.53014
18.394		-3.52314
18.457		-4.63621
18.519		-4.10308
18.581		-3.06822
18.644		-6.18106
18.706		-3.50552
18.768		-3.55068
18.831		-7.04849
18.893		-5.89797
18.955		-5.47389
19.018		-4.99695
19.08		-2.9041
19.142		-4.18019
19.205		-4.57948
19.267		-5.05533
19.33		-3.97531
19.392		-2.97239
19.454		-2.99497
19.517		-3.02306
19.579		-1.48592
19.641		-0.83273
19.704		0.585226
19.766		0.436964
19.828		3.02223
19.891		1.49501
19.953		3.79708
20.015		3.13828
20.078		6.20298
20.14		5.35394
20.202		6.3763
20.265		7.90947
20.327		7.64434
20.39		7.82956
20.452		7.29533
20.514		7.75168
20.577		6.0887
20.639		6.24004
20.701		6.14834
20.764		7.03075
20.826		5.37983
20.888		4.32343
20.951		2.95334
21.013		3.56241
21.075		3.42538
21.138		2.1113
21.2		3.76823
21.262		4.77433
21.325		1.18439
21.387		1.41185
21.45		1.4445
21.512		2.65009
21.574		0.8454
21.637		1.86032
21.699		3.20938
21.761		0.403644
21.824		0.605108
21.886		-0.70551
21.948		0.051825
22.011		-1.32786
22.073		-0.96767
22.135		-2.96138
22.198		-1.84336
22.26		-2.26413
22.322		-1.95406
22.385		-3.56335
22.447		-3.33864
22.51		-3.4174
22.572		-3.49285
22.634		-3.19214
22.697		-3.83927
22.759		-4.05186
22.821		-4.52055
22.884		-4.35477
22.946		-3.04674
23.008		-4.95178
23.071		-3.17342
23.133		-3.70874
23.195		-5.30867
23.258		-4.9606
23.32		-5.09608
23.382		-5.52897
23.445		-6.41843
23.507		-4.96941
23.57		-6.24329
23.632		-7.46816
23.694		-7.06941
23.757		-5.71072
23.819		-5.25304
23.881		-7.41859
23.944		-6.91355
24.006		-4.88569
24.068		-6.91906
24.131		-4.48365
24.193		-5.82362
24.255		-6.43055
24.318		-5.14124
24.38		-6.56328
24.443		-7.82174
24.505		-6.78247
24.567		-7.15864
24.63		-7.59593
24.692		-7.95502
24.754		-7.03912
24.817		-7.93519
24.879		-6.05438
24.941		-7.54306
25.004		-9.54723
25.066		-7.61576
25.128		-8.94196
25.191		-8.33228
25.253		-8.0905
25.315		-7.68295
25.378		-8.11033
25.44		-9.73724
25.503		-8.63519
25.565		-7.48633
25.627		-7.91371
25.69		-9.32253
25.752		-7.88728
25.814		-7.55573
25.877		-8.55038
25.939		-7.68901
26.001		-8.48264
26.064		-7.54141
26.126		-7.26713
26.188		-9.33685
26.251		-7.70278
26.313		-10.3739
26.375		-11.7442
26.438		-9.95259
26.5		-8.78059
26.563		-10.7269
26.625		-8.06517
26.687		-7.91151
26.75		-7.2407
26.812		-7.10466
26.874		-9.68657
26.937		-8.21387
26.999		-8.80207
27.061		-8.83567
27.124		-9.4861
27.186		-8.87036
27.248		-9.71026
27.311		-9.36714
27.373		-10.0385
27.435		-8.94361
27.498		-10.9225
27.56		-10.4345
27.623		-9.55219
27.685		-11.3184
27.747		-8.73213
27.81		-10.0941
27.872		-9.84189
27.934		-10.2996
0.001			0.07863
0.063			12.7024
0.126			4.02072
0.188			-13.1302
0.25			9.23466
0.313			21.3496
0.375			5.02359
0.437			-3.84392
0.5			-6.38953
0.562			-8.24532
0.624			-10.9128
0.687			-12.3043
0.749			-13.3013
0.812			-13.5317
0.874			-14.6464
0.936			-15.5058
0.999			-16.0876
1.061			-16.463
1.123			-16.2021
1.186			-17.1662
1.248			-16.8059
1.31			-17.6526
1.373			-17.7352
1.435			-17.5579
1.497			-17.7286
1.56			-17.6267
1.622			-17.864
1.684			-18.8653
1.747			-18.1829
1.809			-18.569
1.872			-18.717
1.934			-18.633
1.996			-18.5039
2.059			-19.735
2.121			-18.5928
2.183			-18.9197
2.246			-18.2985
2.308			-19.1586
2.37			-18.7686
2.433			-18.9932
2.495			-19.1626
2.557			-18.8598
2.62			-18.907
2.682			-19.9081
2.744			-19.6487
2.807			-19.2996
2.869			-19.2087
2.932			-19.6864
2.994			-19.6657
3.056			-19.7245
3.119			-20.4636
3.181			-19.565
3.243			-20.5716
3.306			-20.1351
3.368			-20.0866
3.43			-20.4653
3.493			-20.3784
3.555			-20.2579
3.617			-20.5968
3.68			-20.3633
3.742			-20.6427
3.805			-20.5725
3.867			-20.3214
3.929			-20.3972
3.992			-20.1465
4.054			-20.7811
4.116			-20.6982
4.179			-21.0054
4.241			-20.6175
4.303			-20.1712
4.366			-21.0237
4.428			-20.4059
4.49			-20.9898
4.553			-20.9317
4.615			-20.5767
4.677			-21.6164
4.74			-20.9482
4.802			-20.984
4.865			-21.3666
4.927			-20.9974
4.989			-20.5897
5.052			-20.8074
5.114			-21.3381
5.176			-20.7782
5.239			-21.2414
5.301			-20.804
5.363			-20.7739
5.426			-20.8111
5.488			-21.2479
5.55			-20.4266
5.613			-19.9315
5.675			-21.0703
5.737			-20.9774
5.8			-20.722
5.862			-20.8653
5.925			-21.2189
5.987			-20.7759
6.049			-20.0144
6.112			-20.9488
6.174			-20.841
6.236			-20.4613
6.299			-20.6175
6.361			-20.1365
6.423			-21.2256
6.486			-21.0219
6.548			-21.4769
6.61			-21.6754
6.673			-21.2737
6.735			-21.626
6.797			-21.8327
6.86			-21.4747
6.922			-20.8938
6.985			-21.15
7.047			-20.9845
7.109			-21.0382
7.172			-21.6382
7.234			-21.2176
7.296			-20.8247
7.359			-21.0805
7.421			-21.1465
7.483			-21.1554
7.546			-21.2775
7.608			-21.9187
7.67			-21.9952
7.733			-21.7322
7.795			-21.3439
7.857			-21.4107
7.92			-20.7242
7.982			-21.4441
8.045			-21.1068
8.107			-21.2401
8.169			-20.4335
8.232			-20.5315
8.294			-20.1512
8.356			-20.2942
8.419			-20.3508
8.481			-20.9943
8.543			-20.8599
8.606			-20.7419
8.668			-20.3767
8.73			-19.7203
8.793			-19.3404
8.855			-18.3629
8.917			-17.2373
8.98			-16.361
9.042			-14.8891
9.105			-14.3915
9.167			-14.2685
9.229			-13.2704
9.292			-12.2365
9.354			-12.306
9.416			-12.5676
9.479			-12.2327
9.541			-11.2878
9.603			-11.2782
9.666			-11.391
9.728			-10.7762
9.79			-10.3792
9.853			-10.5394
9.915			-10.2116
9.977			-9.48771
10.04			-8.50845
10.102			-6.84094
10.165			-5.67676
10.227			-3.68595
10.289			-1.53383
10.352			0.008556
10.414			2.86605
10.476			5.13856
10.539			6.78127
10.601			7.86645
10.663			8.14501
10.726			6.92481
10.788			6.62306
10.85			5.49134
10.913			4.64252
10.975			4.44602
11.037			4.93139
11.1			7.54874
11.162			12.2202
11.225			18.8115
11.287			28.0158
11.349			39.9947
11.412			53.77
11.474			66.3184
11.536			79.0948
11.599			89.6527
11.661			96.4713
11.723			100
11.786			99.7957
11.848			95.7268
11.91			89.9137
11.973			82.5978
12.035			74.7732
12.097			65.3491
12.16			57.0683
12.222			48.7318
12.285			40.599
12.347			32.8238
12.409			26.7352
12.472			20.7092
12.534			14.9419
12.596			11.1229
12.659			6.30985
12.721			4.09902
12.783			0.725314
12.846			-1.09489
12.908			-3.63359
12.97			-5.71196
13.033			-7.04259
13.095			-8.13502
13.157			-9.54207
13.22			-10.9108
13.282			-11.8613
13.345			-12.3622
13.407			-13.445
13.469			-14.576
13.532			-14.8909
13.594			-15.3329
13.656			-15.5499
13.719			-14.9633
13.781			-16.0267
13.843			-15.4372
13.906			-16.5486
13.968			-16.3532
14.03			-16.586
14.093			-16.4606
14.155			-16.5608
14.218			-15.7322
14.28			-16.2654
14.342			-16.1185
14.405			-16.3614
14.467			-16.0082
14.529			-16.0664
14.592			-15.5252
14.654			-15.8318
14.716			-15.0798
14.779			-15.6255
14.841			-14.9789
14.903			-15.111
14.966			-14.7048
15.028			-14.117
15.09			-13.6416
15.153			-12.9555
15.215			-12.0075
15.278			-11.4516
15.34			-11.1586
15.402			-10.5902
15.465			-10.0287
15.527			-9.08843
15.589			-9.28116
15.652			-8.92645
15.714			-9.4808
15.776			-9.7045
15.839			-10.5739
15.901			-10.6314
15.963			-12.1258
16.026			-12.0311
16.088			-13.3867
16.15			-13.9337
16.213			-14.3777
16.275			-14.4432
16.338			-15.0453
16.4			-15.3739
16.462			-15.5662
16.525			-16.3307
16.587			-16.039
16.649			-16.9327
16.712			-16.1733
16.774			-16.4931
16.836			-16.5559
16.899			-17.0013
16.961			-17.2974
17.023			-17.2275
17.086			-17.9093
17.148			-17.4712
17.21			-17.5345
17.273			-17.4541
17.335			-17.1178
17.398			-16.7865
17.46			-17.2366
17.522			-17.3222
17.585			-18.3117
17.647			-17.2377
17.709			-17.7435
17.772			-17.6154
17.834			-18.2056
17.896			-17.2734
17.959			-17.0327
18.021			-16.9964
18.083			-16.7346
18.146			-16.8614
18.208			-16.2308
18.27			-16.1225
18.333			-15.5894
18.395			-15.9369
18.458			-15.4922
18.52			-15.4167
18.582			-14.6143
18.645			-14.8062
18.707			-14.6313
18.769			-13.9484
18.832			-13.9317
18.894			-13.6959
18.956			-13.2155
19.019			-12.5915
19.081			-11.6835
19.143			-11.9016
19.206			-10.8014
19.268			-10.3297
19.33			-9.40482
19.393			-9.04387
19.455			-7.93026
19.518			-7.35942
19.58			-6.26008
19.642			-5.76366
19.705			-4.34257
19.767			-3.1971
19.829			-1.39836
19.892			-0.19429
19.954			0.617942
20.016			2.10041
20.079			2.52979
20.141			2.97884
20.203			2.93606
20.266			3.23046
20.328			3.13694
20.39			3.52368
20.453			3.25887
20.515			2.72163
20.578			2.54563
20.64			2.35383
20.702			2.67466
20.765			1.48138
20.827			1.63244
20.889			1.94353
20.952			1.34176
21.014			0.984509
21.076			0.032419
21.139			-0.52984
21.201			-1.35201
21.263			-3.36243
21.326			-4.98805
21.388			-6.63975
21.45			-7.88369
21.513			-10.1626
21.575			-10.9743
21.638			-12.5353
21.7			-14.2204
21.762			-15.1103
21.825			-15.8717
21.887			-16.4318
21.949			-17.7845
22.012			-18.3105
22.074			-18.819
22.136			-19.2513
22.199			-18.8854
22.261			-19.5313
22.323			-18.475
22.386			-18.6358
22.448			-17.866
22.51			-18.622
22.573			-17.3471
22.635			-17.7214
22.698			-16.7014
22.76			-16.5307
22.822			-16.4291
22.885			-16.6495
22.947			-17.5929
23.009			-17.3017
23.072			-17.1637
23.134			-17.2575
23.196			-18.4253
23.259			-19.1844
23.321			-19.0661
23.383			-19.6641
23.446			-19.9335
23.508			-20.3651
23.57			-21.0043
23.633			-21.1884
23.695			-20.5373
23.758			-21.7955
23.82			-21.9386
23.882			-21.3936
23.945			-21.0892
24.007			-21.9744
24.069			-22.0422
24.132			-22.1126
24.194			-22.3461
24.256			-21.4814
24.319			-22.7937
24.381			-22.5355
24.443			-22.2376
24.506			-22.3842
24.568			-22.6939
24.631			-22.5105
24.693			-21.9816
24.755			-21.841
24.818			-21.7398
24.88			-21.6754
24.942			-21.6612
25.005			-21.7619
25.067			-20.5373
25.129			-20.3504
25.192			-20.0883
25.254			-20.1202
25.316			-20.1966
25.379			-19.5681
25.441			-20.1842
25.503			-20.0545
25.566			-20.1735
25.628			-20.7314
25.691			-20.5453
25.753			-21.1618
25.815			-21.7525
25.878			-22.1776
25.94			-22.0145
26.002			-22.9847
26.065			-23.7803
26.127			-23.5729
26.189			-24.6805
26.252			-24.8032
26.314			-25.2515
26.376			-25.2694
26.439			-25.2843
26.501			-25.9039
26.563			-25.6091
26.626			-25.4416
26.688			-25.2587
26.751			-25.4835
26.813			-25.1626
26.875			-25.7168
26.938			-26.311
27			-25.9414
27.062			-25.9137
27.125			-25.6111
27.187			-26.5191
27.249			-26.0369
27.312			-26.1189
27.374			-26.2872
27.436			-25.8181
27.499			-26.3941
27.561			-25.4507
27.623			-26.8778
27.686			-26.1544
27.748			-25.9191
27.811			-26.0519
27.873			-26.499
27.935			-25.8819

## Sheet: Fig. 1C
	Uncropped gel of SEC fractions

## Sheet: Fig. 1D
SEC traces for RCR components and R5.016
Retention Volume (mL)	RCR, normalised absorbance (mAU)	RCR + R5.016, normalised absorbance (mAU)	R5.016, normalised absorbance (mAU)
0.011	-0.01005
0.024	-0.00721
0.036	-0.01844
0.049	-0.0251
0.061	-0.02069
0.073	-0.01689
0.086	-0.00063
0.098	0.043255
0.111	0.05714
0.123	0.059617
0.136	0.046227
0.148	0.031423
0.161	-0.00843
0.173	-0.01977
0.186	-0.02403
0.198	-0.00831
0.21	-0.01735
0.223	0.002982
0.235	0.002386
0.248	0.005337
0.26	0.016347
0.273	0.082551
0.285	0.119111
0.298	0.176919
0.31	0.241503
0.323	0.298569
0.335	0.312473
0.347	0.334264
0.36	0.344626
0.372	0.34018
0.385	0.333071
0.397	0.316157
0.41	0.285458
0.422	0.252773
0.435	0.225896
0.447	0.193246
0.459	0.168638
0.472	0.152041
0.484	0.13731
0.497	0.121451
0.509	0.110957
0.522	0.105375
0.534	0.087589
0.547	0.084346
0.559	0.080635
0.572	0.072327
0.584	0.064638
0.596	0.065537
0.609	0.059918
0.621	0.050943
0.634	0.043585
0.646	0.041013
0.659	0.03635
0.671	0.037998
0.684	0.040158
0.696	0.044079
0.709	0.037596
0.721	0.033116
0.733	0.023801
0.746	0.023538
0.758	0.014669
0.771	0.01128
0.783	0.006655
0.796	-0.00191
0.808	-0.00846
0.821	-0.01482
0.833	-0.01812
0.845	-0.02112
0.858	-0.02942
0.87	-0.0343
0.883	-0.03205
0.895	-0.04152
0.908	-0.04659
0.92	-0.0305
0.933	-0.03845
0.945	-0.0403
0.958	-0.03585
0.97	-0.0331
0.982	-0.04449
0.995	-0.0398
1.007	-0.03949
1.02	-0.03772
1.032	-0.04479
1.045	-0.04564
1.057	-0.04397
1.07	-0.04967
1.082	-0.04676
1.095	-0.04836
1.107	-0.0476
1.119	-0.04895
1.132	-0.04888
1.144	-0.05451
1.157	-0.05116
1.169	-0.04698
1.182	-0.04598
1.194	-0.04095
1.207	-0.0404
1.219	-0.03614
1.231	-0.04044
1.244	-0.03886
1.256	-0.04925
1.269	-0.09086
1.281	-0.09466
1.294	-0.08841
1.306	-0.09686
1.319	-0.08752
1.331	-0.04808
1.344	-0.05457
1.356	-0.06225
1.368	-0.07118
1.381	-0.10256
1.393	-0.1165
1.406	-0.10907
1.418	-0.10881
1.431	-0.10483
1.443	-0.08013
1.456	-0.06939
1.468	-0.07685
1.481	-0.07669
1.493	-0.06754
1.505	-0.06544
1.518	-0.06466
1.53	-0.05965
1.543	-0.05384
1.555	-0.06035
1.568	-0.05941
1.58	-0.06277
1.593	-0.06512
1.605	-0.07171
1.617	-0.07173
1.63	-0.07041
1.642	-0.061
1.655	-0.06016
1.667	-0.06193
1.68	-0.06446
1.692	-0.06637
1.705	-0.07716
1.717	-0.08244
1.73	-0.08571
1.742	-0.07939
1.754	-0.08381
1.767	-0.08242
1.779	-0.08048
1.792	-0.07933
1.804	-0.0865
1.817	-0.08711
1.829	-0.08891
1.842	-0.08611
1.854	-0.0857
1.867	-0.08236
1.879	-0.07761
1.891	-0.0728
1.904	-0.07284
1.916	-0.07116
1.929	-0.07729
1.941	-0.08708
1.954	-0.09216
1.966	-0.0982
1.979	-0.0997
1.991	-0.09205
2.003	-0.08551
2.016	-0.07388
2.028	-0.06616
2.041	-0.06646
2.053	-0.07084
2.066	-0.06862
2.078	-0.0811
2.091	-0.0868
2.103	-0.08892
2.116	-0.09166
2.128	-0.09593
2.14	-0.09359
2.153	-0.08794
2.165	-0.08754
2.178	-0.08149
2.19	-0.08317
2.203	-0.07512
2.215	-0.07646
2.228	-0.07276
2.24	-0.07188
2.253	-0.06502
2.265	-0.07152
2.277	-0.07139
2.29	-0.06565
2.302	-0.06478
2.315	-0.07353
2.327	-0.07525
2.34	-0.07986
2.352	-0.08629
2.365	-0.08951
2.377	-0.07432
2.389	-0.0741
2.402	-0.07179
2.414	-0.07075
2.427	-0.06873
2.439	-0.07304
2.452	-0.0682
2.464	-0.06888
2.477	-0.07749
2.489	-0.0776
2.502	-0.08586
2.514	-0.09216
2.526	-0.09119
2.539	-0.08097
2.551	-0.08256
2.564	-0.07336
2.576	-0.07223
2.589	-0.07492
2.601	-0.07668
2.614	-0.07906
2.626	-0.08645
2.639	-0.08504
2.651	-0.08523
2.663	-0.09189
2.676	-0.08791
2.688	-0.09129
2.701	-0.08897
2.713	-0.08877
2.726	-0.08053
2.738	-0.08098
2.751	-0.08439
2.763	-0.08598
2.775	-0.08066
2.788	-0.08197
2.8	-0.09048
2.813	-0.08355
2.825	-0.07957
2.838	-0.08398
2.85	-0.08249
2.863	-0.06805
2.875	-0.06661
2.888	-0.0738
2.9	-0.07172
2.912	-0.07377
2.925	-0.06975
2.937	-0.07402
2.95	-0.06493
2.962	-0.06139
2.975	-0.06116
2.987	-0.07621
3	-0.07678
3.012	-0.07766
3.025	-0.08098
3.037	-0.08225
3.049	-0.08132
3.062	-0.08211
3.074	-0.08694
3.087	-0.08671
3.099	-0.08171
3.112	-0.07747
3.124	-0.07469
3.137	-0.0738
3.149	-0.0732
3.161	-0.08313
3.174	-0.08007
3.186	-0.08873
3.199	-0.09118
3.211	-0.09194
3.224	-0.08439
3.236	-0.08926
3.249	-0.08742
3.261	-0.09015
3.274	-0.08686
3.286	-0.09292
3.298	-0.08956
3.311	-0.08107
3.323	-0.07375
3.336	-0.06897
3.348	-0.06517
3.361	-0.06283
3.373	-0.06137
3.386	-0.06918
3.398	-0.07015
3.411	-0.07521
3.423	-0.07841
3.435	-0.07367
3.448	-0.0729
3.46	-0.07957
3.473	-0.07994
3.485	-0.08194
3.498	-0.09618
3.51	-0.08895
3.523	-0.09366
3.535	-0.08859
3.547	-0.09361
3.56	-0.08933
3.572	-0.10043
3.585	-0.09629
3.597	-0.10406
3.61	-0.10175
3.622	-0.10592
3.635	-0.09805
3.647	-0.10499
3.66	-0.10097
3.672	-0.10243
3.684	-0.10546
3.697	-0.11199
3.709	-0.10659
3.722	-0.10177
3.734	-0.09776
3.747	-0.08166
3.759	-0.07642
3.772	-0.07577
3.784	-0.07354
3.797	-0.07436
3.809	-0.07964
3.821	-0.08641
3.834	-0.08844
3.846	-0.09591
3.859	-0.09961
3.871	-0.10414
3.884	-0.09857
3.896	-0.10008
3.909	-0.09697
3.921	-0.08825
3.933	-0.08344
3.946	-0.0808
3.958	-0.08308
3.971	-0.0887
3.983	-0.10369
3.996	-0.11278
4.008	-0.11763
4.021	-0.11064
4.033	-0.10401
4.046	-0.08851
4.058	-0.08185
4.07	-0.07539
4.083	-0.07955
4.095	-0.085
4.108	-0.08899
4.12	-0.09062
4.133	-0.09281
4.145	-0.08731
4.158	-0.08346
4.17	-0.084
4.183	-0.08761
4.195	-0.08042
4.207	-0.08675
4.22	-0.08836
4.232	-0.087
4.245	-0.08381
4.257	-0.09422
4.27	-0.09792
4.282	-0.09605
4.295	-0.09825
4.307	-0.09621
4.32	-0.09024
4.332	-0.08375
4.344	-0.0828
4.357	-0.08063
4.369	-0.07963
4.382	-0.07383
4.394	-0.07697
4.407	-0.07434
4.419	-0.07565
4.432	-0.0752
4.444	-0.07929
4.456	-0.07747
4.469	-0.08129
4.481	-0.08103
4.494	-0.08671
4.506	-0.09011
4.519	-0.08445
4.531	-0.08284
4.544	-0.07722
4.556	-0.06887
4.569	-0.06791
4.581	-0.06936
4.593	-0.06305
4.606	-0.07937
4.618	-0.08282
4.631	-0.07991
4.643	-0.0826
4.656	-0.08581
4.668	-0.07769
4.681	-0.07726
4.693	-0.08286
4.706	-0.08589
4.718	-0.09018
4.73	-0.08948
4.743	-0.09182
4.755	-0.08766
4.768	-0.08893
4.78	-0.08496
4.793	-0.08476
4.805	-0.08728
4.818	-0.08952
4.83	-0.08598
4.842	-0.09089
4.855	-0.08388
4.867	-0.08182
4.88	-0.08295
4.892	-0.08512
4.905	-0.08253
4.917	-0.08917
4.93	-0.087
4.942	-0.08726
4.955	-0.08519
4.967	-0.08636
4.979	-0.08388
4.992	-0.08608
5.004	-0.08473
5.017	-0.07958
5.029	-0.07679
5.042	-0.07842
5.054	-0.07678
5.067	-0.07566
5.079	-0.07781
5.092	-0.08023
5.104	-0.08007
5.116	-0.08103
5.129	-0.08142
5.141	-0.08699
5.154	-0.08657
5.166	-0.08118
5.179	-0.0808
5.191	-0.08186
5.204	-0.08501
5.216	-0.08723
5.228	-0.08866
5.241	-0.09005
5.253	-0.08939
5.266	-0.08579
5.278	-0.08333
5.291	-0.08245
5.303	-0.08156
5.316	-0.08881
5.328	-0.08335
5.341	-0.0841
5.353	-0.09011
5.365	-0.08918
5.378	-0.08743
5.39	-0.08927
5.403	-0.09566
5.415	-0.09792
5.428	-0.09729
5.44	-0.08397
5.453	-0.07838
5.465	-0.07136
5.478	-0.07149
5.49	-0.07062
5.502	-0.08572
5.515	-0.09373
5.527	-0.09294
5.54	-0.08399
5.552	-0.07302
5.565	-0.06295
5.577	-0.05714
5.59	-0.06529
5.602	-0.0665
5.614	-0.06985
5.627	-0.08298
5.639	-0.09811
5.652	-0.10025
5.664	-0.0986
5.677	-0.09565
5.689	-0.08925
5.702	-0.07694
5.714	-0.06564
5.727	-0.06438
5.739	-0.0639
5.751	-0.06007
5.764	-0.05902
5.776	-0.06503
5.789	-0.06251
5.801	-0.05818
5.814	-0.05532
5.826	-0.05629
5.839	-0.05284
5.851	-0.04861
5.864	-0.05115
5.876	-0.05566
5.888	-0.06204
5.901	-0.06019
5.913	-0.06968
5.926	-0.06928
5.938	-0.06889
5.951	-0.06695
5.963	-0.07414
5.976	-0.07374
5.988	-0.07455
6	-0.0794
6.013	-0.08542
6.025	-0.08685
6.038	-0.09168
6.05	-0.08924
6.063	-0.08509
6.075	-0.07769
6.088	-0.06534
6.1	-0.05288
6.113	-0.05592
6.125	-0.05736
6.137	-0.06099
6.15	-0.06281
6.162	-0.07925
6.175	-0.08302
6.187	-0.0817
6.2	-0.08363
6.212	-0.0844
6.225	-0.08231
6.237	-0.07783
6.25	-0.08522
6.262	-0.07712
6.274	-0.07691
6.287	-0.0738
6.299	-0.07877
6.312	-0.07291
6.324	-0.08709
6.337	-0.09046
6.349	-0.08955
6.362	-0.08192
6.374	-0.0806
6.386	-0.07142
6.399	-0.07693
6.411	-0.07291
6.424	-0.07615
6.436	-0.07653
6.449	-0.07697
6.461	-0.0773
6.474	-0.08234
6.486	-0.08034
6.499	-0.07792
6.511	-0.08382
6.523	-0.0789
6.536	-0.07645
6.548	-0.0837
6.561	-0.09037
6.573	-0.08631
6.586	-0.08387
6.598	-0.08482
6.611	-0.07506
6.623	-0.07482
6.636	-0.07571
6.648	-0.08185
6.66	-0.08535
6.673	-0.09091
6.685	-0.09537
6.698	-0.09952
6.71	-0.10011
6.723	-0.09595
6.735	-0.1004
6.748	-0.09777
6.76	-0.08999
6.772	-0.08663
6.785	-0.09159
6.797	-0.08403
6.81	-0.0835
6.822	-0.0864
6.835	-0.08012
6.847	-0.07424
6.86	-0.07927
6.872	-0.07979
6.885	-0.07604
6.897	-0.08346
6.909	-0.08433
6.922	-0.08105
6.934	-0.07565
6.947	-0.07788
6.959	-0.07999
6.972	-0.0792
6.984	-0.07765
6.997	-0.08125
7.009	-0.07739
7.022	-0.06772
7.034	-0.06572
7.046	-0.06674
7.059	-0.06339
7.071	-0.06607
7.084	-0.0649
7.096	-0.06484
7.109	-0.06302
7.121	-0.06515
7.134	-0.06572
7.146	-0.06902
7.158	-0.07294
7.171	-0.07234
7.183	-0.06786
7.196	-0.07041
7.208	-0.06549
7.221	-0.06669
7.233	-0.06857
7.246	-0.06099
7.258	-0.05745
7.271	-0.07149
7.283	-0.07078
7.295	-0.06972
7.308	-0.08708
7.32	-0.09011
7.333	-0.08236
7.345	-0.08426
7.358	-0.08252
7.37	-0.06859
7.383	-0.06438
7.395	-0.06526
7.408	-0.05994
7.42	-0.06327
7.432	-0.06494
7.445	-0.06263
7.457	-0.06434
7.47	-0.06657
7.482	-0.06461
7.495	-0.06364
7.507	-0.06713
7.52	-0.06715
7.532	-0.06306
7.544	-0.05869
7.557	-0.06161
7.569	-0.055
7.582	-0.04414
7.594	-0.04634
7.607	-0.0466
7.619	-0.0469
7.632	-0.04871
7.644	-0.04766
7.657	-0.04419
7.669	-0.04779
7.681	-0.04499
7.694	-0.056
7.706	-0.05639
7.719	-0.05855
7.731	-0.05681
7.744	-0.05312
7.756	-0.04335
7.769	-0.04706
7.781	-0.0502
7.794	-0.04812
7.806	-0.04463
7.818	-0.04168
7.831	-0.03651
7.843	-0.0316
7.856	-0.02984
7.868	-0.04094
7.881	-0.03913
7.893	-0.0377
7.906	-0.03922
7.918	-0.0401
7.93	-0.03219
7.943	-0.03684
7.955	-0.04148
7.968	-0.02883
7.98	-0.03045
7.993	-0.0246
8.005	-0.01498
8.018	-0.00998
8.03	-0.01132
8.043	-0.01083
8.055	-0.00763
8.067	-0.00518
8.08	0.003181
8.092	0.002398
8.105	0.011996
8.117	0.023907
8.13	0.02906
8.142	0.031722
8.155	0.034257
8.167	0.042263
8.18	0.036836
8.192	0.045864
8.204	0.053502
8.217	0.059385
8.229	0.063173
8.242	0.065489
8.254	0.061763
8.267	0.066475
8.279	0.083233
8.292	0.088979
8.304	0.104512
8.316	0.120445
8.329	0.134934
8.341	0.142957
8.354	0.167481
8.366	0.183997
8.379	0.203504
8.391	0.206525
8.404	0.214251
8.416	0.218318
8.429	0.22603
8.441	0.228904
8.453	0.248989
8.466	0.266987
8.478	0.282855
8.491	0.294581
8.503	0.308408
8.516	0.321972
8.528	0.338959
8.541	0.35892
8.553	0.385197
8.566	0.409182
8.578	0.43979
8.59	0.459365
8.603	0.482174
8.615	0.504114
8.628	0.531742
8.64	0.551234
8.653	0.579847
8.665	0.592868
8.678	0.605615
8.69	0.628218
8.702	0.641844
8.715	0.65843
8.727	0.690076
8.74	0.727326
8.752	0.745149
8.765	0.775526
8.777	0.805779
8.79	0.834148
8.802	0.857613
8.815	0.888592
8.827	0.910902
8.839	0.940184
8.852	0.967708
8.864	0.994645
8.877	1.02508
8.889	1.06725
8.902	1.09409
8.914	1.12504
8.927	1.15855
8.939	1.19367
8.952	1.2256
8.964	1.26421
8.976	1.30585
8.989	1.34492
9.001	1.38944
9.014	1.43886
9.026	1.48415
9.039	1.53451
9.051	1.58744
9.064	1.64058
9.076	1.69463
9.089	1.75187
9.101	1.81081
9.113	1.88692
9.126	1.96394
9.138	2.03999
9.151	2.12334
9.163	2.20587
9.176	2.27984
9.188	2.35226
9.201	2.43472
9.213	2.52009
9.225	2.61238
9.238	2.70757
9.25	2.81038
9.263	2.90898
9.275	3.02443
9.288	3.14243
9.3	3.26945
9.313	3.40885
9.325	3.55121
9.338	3.68792
9.35	3.83027
9.362	3.97755
9.375	4.11919
9.387	4.28147
9.4	4.45094
9.412	4.62141
9.425	4.79644
9.437	4.98806
9.45	5.17656
9.462	5.38797
9.475	5.60451
9.487	5.82962
9.499	6.05405
9.512	6.28862
9.524	6.52258
9.537	6.77453
9.549	7.04251
9.562	7.31435
9.574	7.60621
9.587	7.90704
9.599	8.22426
9.611	8.55304
9.624	8.91488
9.636	9.29069
9.649	9.70544
9.661	10.1413
9.674	10.612
9.686	11.1219
9.699	11.678
9.711	12.2735
9.724	12.9196
9.736	13.643
9.748	14.4283
9.761	15.2931
9.773	16.2207
9.786	17.2367
9.798	18.3553
9.811	19.5781
9.823	20.88
9.836	22.3181
9.848	23.8858
9.861	25.5629
9.873	27.3427
9.885	29.2459
9.898	31.2883
9.91	33.4513
9.923	35.7232
9.935	38.0566
9.948	40.5531
9.96	43.1353
9.973	45.792
9.985	48.4696
9.997	51.2479
10.01	54.0588
10.022	56.8929
10.035	59.687
10.047	62.5394
10.06	65.3831
10.072	68.1791
10.085	70.9167
10.097	73.5379
10.11	76.1238
10.122	78.6057
10.134	80.9911
10.147	83.2272
10.159	85.3652
10.172	87.3684
10.184	89.2381
10.197	90.9229
10.209	92.4917
10.222	93.934
10.234	95.2241
10.247	96.3438
10.259	97.3209
10.271	98.1544
10.284	98.8332
10.296	99.3452
10.309	99.7002
10.321	99.924
10.334	100
10.346	99.9459
10.359	99.7774
10.371	99.4787
10.383	99.0562
10.396	98.5292
10.408	97.8958
10.421	97.1559
10.433	96.3257
10.446	95.4203
10.458	94.4264
10.471	93.3895
10.483	92.2651
10.496	91.0822
10.508	89.8288
10.52	88.5581
10.533	87.2289
10.545	85.857
10.558	84.4593
10.57	83.0878
10.583	81.6816
10.595	80.2498
10.608	78.8031
10.62	77.3629
10.633	75.8952
10.645	74.3948
10.657	72.8852
10.67	71.391
10.682	69.9272
10.695	68.4266
10.707	66.9394
10.72	65.4687
10.732	64.0313
10.745	62.5887
10.757	61.1685
10.769	59.7689
10.782	58.4044
10.794	57.0323
10.807	55.6728
10.819	54.3428
10.832	53.0221
10.844	51.7568
10.857	50.4992
10.869	49.2666
10.882	48.0493
10.894	46.8757
10.906	45.6963
10.919	44.5308
10.931	43.3972
10.944	42.3114
10.956	41.2321
10.969	40.1922
10.981	39.171
10.994	38.1863
11.006	37.2111
11.019	36.2649
11.031	35.3321
11.043	34.4016
11.056	33.5034
11.068	32.6126
11.081	31.7553
11.093	30.9261
11.106	30.1541
11.118	29.3898
11.131	28.6727
11.143	27.9889
11.155	27.331
11.168	26.6569
11.18	26.0019
11.193	25.3584
11.205	24.7083
11.218	24.0754
11.23	23.4898
11.243	22.9603
11.255	22.4469
11.268	21.9602
11.28	21.4868
11.292	21.02
11.305	20.5396
11.317	20.0756
11.33	19.61
11.342	19.1677
11.355	18.7429
11.367	18.3343
11.38	17.9301
11.392	17.5419
11.405	17.16
11.417	16.784
11.429	16.4161
11.442	16.0556
11.454	15.696
11.467	15.3594
11.479	15.0403
11.492	14.7263
11.504	14.4214
11.517	14.1332
11.529	13.8426
11.541	13.5483
11.554	13.2647
11.566	12.9891
11.579	12.7169
11.591	12.4702
11.604	12.2324
11.616	11.9901
11.629	11.7633
11.641	11.5409
11.654	11.312
11.666	11.0783
11.678	10.8713
11.691	10.6669
11.703	10.468
11.716	10.2779
11.728	10.0995
11.741	9.92368
11.753	9.7504
11.766	9.58218
11.778	9.42499
11.791	9.27158
11.803	9.12069
11.815	8.98352
11.828	8.8481
11.84	8.71259
11.853	8.59109
11.865	8.46846
11.878	8.34614
11.89	8.23315
11.903	8.13182
11.915	8.03169
11.927	7.94966
11.94	7.87936
11.952	7.81693
11.965	7.76378
11.977	7.72064
11.99	7.67958
12.002	7.64674
12.015	7.62202
12.027	7.60752
12.04	7.61227
12.052	7.6176
12.064	7.62978
12.077	7.6511
12.089	7.68228
12.102	7.70615
12.114	7.75381
12.127	7.80857
12.139	7.87771
12.152	7.94293
12.164	8.01115
12.177	8.08781
12.189	8.17829
12.201	8.26821
12.214	8.37531
12.226	8.49295
12.239	8.61892
12.251	8.73228
12.264	8.86256
12.276	8.9922
12.289	9.12428
12.301	9.25875
12.313	9.40312
12.326	9.54854
12.338	9.68786
12.351	9.83458
12.363	9.97633
12.376	10.1236
12.388	10.2632
12.401	10.4008
12.413	10.5406
12.426	10.6669
12.438	10.7904
12.45	10.909
12.463	11.0283
12.475	11.1289
12.488	11.2311
12.5	11.3201
12.513	11.4058
12.525	11.4807
12.538	11.547
12.55	11.608
12.563	11.6558
12.575	11.6899
12.587	11.7092
12.6	11.7207
12.612	11.7209
12.625	11.7187
12.637	11.7029
12.65	11.6868
12.662	11.6689
12.675	11.6402
12.687	11.5998
12.699	11.5528
12.712	11.5031
12.724	11.432
12.737	11.3599
12.749	11.2769
12.762	11.1946
12.774	11.1071
12.787	11.0259
12.799	10.9373
12.812	10.855
12.824	10.7614
12.836	10.6569
12.849	10.5542
12.861	10.4537
12.874	10.3469
12.886	10.2541
12.899	10.158
12.911	10.0617
12.924	9.96789
12.936	9.87183
12.949	9.76697
12.961	9.67263
12.973	9.57816
12.986	9.48656
12.998	9.40023
13.011	9.31884
13.023	9.2454
13.036	9.16973
13.048	9.09704
13.061	9.02421
13.073	8.94624
13.085	8.8724
13.098	8.79729
13.11	8.72433
13.123	8.65776
13.135	8.60792
13.148	8.55968
13.16	8.50239
13.173	8.44673
13.185	8.39893
13.198	8.35055
13.21	8.29777
13.222	8.27365
13.235	8.24013
13.247	8.20892
13.26	8.18464
13.272	8.16157
13.285	8.13518
13.297	8.12669
13.31	8.11757
13.322	8.11199
13.335	8.11376
13.347	8.12145
13.359	8.13062
13.372	8.14625
13.384	8.16249
13.397	8.19275
13.409	8.2269
13.422	8.26393
13.434	8.30875
13.447	8.36046
13.459	8.41221
13.472	8.4783
13.484	8.55747
13.496	8.63878
13.509	8.7295
13.521	8.8259
13.534	8.93214
13.546	9.04684
13.559	9.17022
13.571	9.30695
13.584	9.45261
13.596	9.60843
13.608	9.76373
13.621	9.93554
13.633	10.1136
13.646	10.3018
13.658	10.4917
13.671	10.6836
13.683	10.886
13.696	11.0975
13.708	11.3133
13.721	11.5309
13.733	11.7619
13.745	11.9986
13.758	12.2345
13.77	12.4726
13.783	12.7215
13.795	12.9734
13.808	13.2188
13.82	13.4729
13.833	13.7217
13.845	13.9709
13.858	14.2222
13.87	14.4726
13.882	14.7169
13.895	14.9558
13.907	15.2032
13.92	15.4317
13.932	15.6544
13.945	15.8631
13.957	16.0713
13.97	16.2614
13.982	16.451
13.994	16.6309
14.007	16.8012
14.019	16.9296
14.032	17.0558
14.044	17.1756
14.057	17.2795
14.069	17.3724
14.082	17.4743
14.094	17.551
14.107	17.6036
14.119	17.6414
14.131	17.6642
14.144	17.6796
14.156	17.671
14.169	17.6484
14.181	17.6102
14.194	17.5494
14.206	17.4702
14.219	17.3952
14.231	17.309
14.244	17.21
14.256	17.1057
14.268	16.9927
14.281	16.8605
14.293	16.7234
14.306	16.5888
14.318	16.4421
14.331	16.2839
14.343	16.1217
14.356	15.9484
14.368	15.7687
14.38	15.5876
14.393	15.4094
14.405	15.2254
14.418	15.0405
14.43	14.8521
14.443	14.6588
14.455	14.4672
14.468	14.2718
14.48	14.0702
14.493	13.8739
14.505	13.6744
14.517	13.4823
14.53	13.2953
14.542	13.1105
14.555	12.9217
14.567	12.7417
14.58	12.5532
14.592	12.3595
14.605	12.1851
14.617	12.0128
14.63	11.8392
14.642	11.6653
14.654	11.4921
14.667	11.316
14.679	11.1458
14.692	10.9725
14.704	10.6993
14.717	10.591
14.729	10.4669
14.742	10.3324
14.754	10.1975
14.766	10.0328
14.779	9.85189
14.791	9.72615
14.804	9.62319
14.816	9.51934
14.829	9.42643
14.841	9.32566
14.854	9.18661
14.866	9.04497
14.879	8.91689
14.891	8.7995
14.903	8.67649
14.916	8.57031
14.928	8.46701
14.941	8.3646
14.953	8.26185
14.966	8.16722
14.978	8.07072
14.991	7.98022
15.003	7.88342
15.016	7.79321
15.028	7.7007
15.04	7.60237
15.053	7.5065
15.065	7.41657
15.078	7.32375
15.09	7.23396
15.103	7.14935
15.115	7.06236
15.128	6.9817
15.14	6.90048
15.152	6.82238
15.165	6.74251
15.177	6.6721
15.19	6.59382
15.202	6.52175
15.215	6.45547
15.227	6.39106
15.24	6.32175
15.252	6.25688
15.265	6.18401
15.277	6.10471
15.289	6.03425
15.302	5.97261
15.314	5.91965
15.327	5.86757
15.339	5.80914
15.352	5.75211
15.364	5.68717
15.377	5.61568
15.389	5.55046
15.402	5.49582
15.414	5.43893
15.426	5.3814
15.439	5.33362
15.451	5.28374
15.464	5.23506
15.476	5.1867
15.489	5.14135
15.501	5.08606
15.514	5.03485
15.526	4.97735
15.538	4.92797
15.551	4.87575
15.563	4.83155
15.576	4.78516
15.588	4.74094
15.601	4.69399
15.613	4.64433
15.626	4.59278
15.638	4.54942
15.651	4.50764
15.663	4.45893
15.675	4.42028
15.688	4.37596
15.7	4.33195
15.713	4.28326
15.725	4.23495
15.738	4.18266
15.75	4.14206
15.763	4.09613
15.775	4.06036
15.788	4.01653
15.8	3.97877
15.812	3.93675
15.825	3.89236
15.837	3.83936
15.85	3.80383
15.862	3.76584
15.875	3.72456
15.887	3.6848
15.9	3.64529
15.912	3.60594
15.924	3.56538
15.937	3.52209
15.949	3.48268
15.962	3.44845
15.974	3.41117
15.987	3.36883
15.999	3.33704
16.012	3.29886
16.024	3.25733
16.037	3.2188
16.049	3.18293
16.061	3.15006
16.074	3.12108
16.086	3.09687
16.099	3.0727
16.111	3.04756
16.124	3.01327
16.136	2.98155
16.149	2.94176
16.161	2.90175
16.174	2.86668
16.186	2.84378
16.198	2.81702
16.211	2.79179
16.223	2.76697
16.236	2.73854
16.248	2.70007
16.261	2.66835
16.273	2.64641
16.286	2.61955
16.298	2.59116
16.31	2.5657
16.323	2.53215
16.335	2.49301
16.348	2.46206
16.36	2.43036
16.373	2.39935
16.385	2.37683
16.398	2.35623
16.41	2.33598
16.423	2.31432
16.435	2.28819
16.447	2.25936
16.46	2.23613
16.472	2.21517
16.485	2.19888
16.497	2.1875
16.51	2.17054
16.522	2.15625
16.535	2.13937
16.547	2.12129
16.56	2.10582
16.572	2.09259
16.584	2.0747
16.597	2.05037
16.609	2.03266
16.622	2.01672
16.634	2.00314
16.647	1.98733
16.659	1.96825
16.672	1.94838
16.684	1.93304
16.696	1.91204
16.709	1.89459
16.721	1.88458
16.734	1.87294
16.746	1.85442
16.759	1.84171
16.771	1.83451
16.784	1.82859
16.796	1.81944
16.809	1.81829
16.821	1.81897
16.833	1.81082
16.846	1.80031
16.858	1.78852
16.871	1.77433
16.883	1.75871
16.896	1.74354
16.908	1.73459
16.921	1.72204
16.933	1.7119
16.946	1.69871
16.958	1.68763
16.97	1.6835
16.983	1.67967
16.995	1.67388
17.008	1.66559
17.02	1.66382
17.033	1.64843
17.045	1.63532
17.058	1.62355
17.07	1.61502
17.082	1.59902
17.095	1.59189
17.107	1.58398
17.12	1.56727
17.132	1.56125
17.145	1.56024
17.157	1.54813
17.17	1.53774
17.182	1.53761
17.195	1.52983
17.207	1.51621
17.219	1.51032
17.232	1.50393
17.244	1.49169
17.257	1.48228
17.269	1.46907
17.282	1.45781
17.294	1.45432
17.307	1.45093
17.319	1.43835
17.332	1.43339
17.344	1.42724
17.356	1.4187
17.369	1.40824
17.381	1.40679
17.394	1.40922
17.406	1.40448
17.419	1.39631
17.431	1.39887
17.444	1.3955
17.456	1.38579
17.468	1.37285
17.481	1.36732
17.493	1.35177
17.506	1.34518
17.518	1.33929
17.531	1.34132
17.543	1.32657
17.556	1.32078
17.568	1.30512
17.581	1.29588
17.593	1.2916
17.605	1.29395
17.618	1.2913
17.63	1.28963
17.643	1.28482
17.655	1.28362
17.668	1.27786
17.68	1.27269
17.693	1.27886
17.705	1.27884
17.718	1.27078
17.73	1.26455
17.742	1.25906
17.755	1.24901
17.767	1.23959
17.78	1.23969
17.792	1.23869
17.805	1.23484
17.817	1.22844
17.83	1.22406
17.842	1.20788
17.854	1.20853
17.867	1.20225
17.879	1.19594
17.892	1.18975
17.904	1.19093
17.917	1.18185
17.929	1.17102
17.942	1.16648
17.954	1.1662
17.967	1.15467
17.979	1.13889
17.991	1.14597
18.004	1.14792
18.016	1.14239
18.029	1.13629
18.041	1.13993
18.054	1.13265
18.066	1.13292
18.079	1.12347
18.091	1.12418
18.104	1.12025
18.116	1.11621
18.128	1.10072
18.141	1.09946
18.153	1.09727
18.166	1.09556
18.178	1.08906
18.191	1.0834
18.203	1.07642
18.216	1.07488
18.228	1.07095
18.241	1.06745
18.253	1.07167
18.265	1.06859
18.278	1.05823
18.29	1.04993
18.303	1.04932
18.315	1.04482
18.328	1.04973
18.34	1.05772
18.353	1.05754
18.365	1.04502
18.377	1.0387
18.39	1.02843
18.402	1.01391
18.415	1.01314
18.427	1.01836
18.44	1.01257
18.452	1.00572
18.465	1.00266
18.477	0.99724
18.49	0.990488
18.502	0.989711
18.514	0.980748
18.527	0.980773
18.539	0.981065
18.552	0.977226
18.564	0.972002
18.577	0.973907
18.589	0.971733
18.602	0.965503
18.614	0.964491
18.627	0.965102
18.639	0.956886
18.651	0.958766
18.664	0.955427
18.676	0.949178
18.689	0.940065
18.701	0.948082
18.714	0.945987
18.726	0.943889
18.739	0.943986
18.751	0.936715
18.763	0.935487
18.776	0.926737
18.788	0.919322
18.801	0.917192
18.813	0.91694
18.826	0.907508
18.838	0.896509
18.851	0.897612
18.863	0.900489
18.876	0.903706
18.888	0.900758
18.9	0.909973
18.913	0.907378
18.925	0.900282
18.938	0.894234
18.95	0.89744
18.963	0.895173
18.975	0.889371
18.988	0.889577
19	0.885135
19.013	0.879254
19.025	0.870826
19.037	0.859953
19.05	0.840513
19.062	0.835456
19.075	0.826289
19.087	0.815417
19.1	0.811713
19.112	0.81204
19.125	0.807741
19.137	0.811978
19.149	0.810178
19.162	0.811665
19.174	0.810893
19.187	0.809224
19.199	0.800502
19.212	0.795585
19.224	0.796901
19.237	0.799167
19.249	0.796234
19.262	0.802268
19.274	0.80012
19.286	0.788205
19.299	0.777826
19.311	0.77264
19.324	0.762696
19.336	0.754412
19.349	0.753241
19.361	0.743824
19.374	0.741313
19.386	0.730727
19.399	0.731799
19.411	0.7297
19.423	0.731645
19.436	0.729397
19.448	0.73965
19.461	0.745554
19.473	0.753095
19.486	0.754077
19.498	0.747376
19.511	0.728284
19.523	0.718054
19.535	0.716664
19.548	0.722226
19.56	0.720158
19.573	0.734531
19.585	0.736037
19.598	0.724714
19.61	0.714943
19.623	0.720799
19.635	0.708326
19.648	0.700971
19.66	0.700564
19.672	0.707713
19.685	0.710151
19.697	0.712669
19.71	0.713768
19.722	0.711819
19.735	0.702596
19.747	0.689778
19.76	0.688764
19.772	0.692389
19.785	0.692678
19.797	0.699505
19.809	0.706258
19.822	0.708158
19.834	0.710879
19.847	0.711207
19.859	0.709149
19.872	0.708786
19.884	0.703239
19.897	0.693421
19.909	0.686064
19.921	0.676015
19.934	0.668865
19.946	0.676751
19.959	0.67766
19.971	0.685843
19.984	0.695627
19.996	0.707761
20.009	0.701441
20.021	0.705642
20.034	0.697208
20.046	0.691529
20.058	0.673385
20.071	0.670043
20.083	0.661106
20.096	0.666225
20.108	0.669092
20.121	0.676459
20.133	0.676863
20.146	0.688165
20.158	0.697141
20.171	0.698883
20.183	0.709507
20.195	0.715596
20.208	0.717528
20.22	0.708635
20.233	0.702385
20.245	0.696464
20.258	0.699594
20.27	0.705375
20.283	0.702288
20.295	0.706034
20.307	0.714229
20.32	0.715668
20.332	0.714808
20.345	0.724285
20.357	0.726171
20.37	0.713103
20.382	0.711296
20.395	0.706138
20.407	0.704052
20.42	0.704286
20.432	0.710354
20.444	0.7131
20.457	0.718061
20.469	0.721262
20.482	0.726502
20.494	0.731721
20.507	0.732275
20.519	0.72774
20.532	0.728826
20.544	0.72882
0.011		-0.00058
0.024		-0.00593
0.036		-0.0222
0.049		-0.0286
0.061		-0.05606
0.074		0.010784
0.086		0.007235
0.099		0.014634
0.111		0.067168
0.123		0.10936
0.136		0.058464
0.148		0.065802
0.161		0.068063
0.173		0.028815
0.186		0.016959
0.198		0.028483
0.211		0.073821
0.223		0.135913
0.236		0.198658
0.248		0.258269
0.26		0.299872
0.273		0.322214
0.285		0.325196
0.298		0.310593
0.31		0.29007
0.323		0.265966
0.335		0.241531
0.348		0.209333
0.36		0.185681
0.373		0.164826
0.385		0.1454
0.397		0.125794
0.41		0.116102
0.422		0.099072
0.435		0.08759
0.447		0.069071
0.46		0.055387
0.472		0.041262
0.485		0.038234
0.497		0.02703
0.509		0.020485
0.522		0.006239
0.534		-0.0084
0.547		-0.03037
0.559		-0.04328
0.572		-0.05817
0.584		-0.06666
0.597		-0.07508
0.609		-0.08553
0.622		-0.09462
0.634		-0.10368
0.646		-0.11358
0.659		-0.12157
0.671		-0.12896
0.684		-0.14044
0.696		-0.14603
0.709		-0.14688
0.721		-0.15493
0.734		-0.15824
0.746		-0.15871
0.758		-0.16405
0.771		-0.17733
0.783		-0.18093
0.796		-0.1818
0.808		-0.18682
0.821		-0.18962
0.833		-0.19492
0.846		-0.19951
0.858		-0.20572
0.871		-0.21054
0.883		-0.21228
0.895		-0.20795
0.908		-0.20524
0.92		-0.20479
0.933		-0.20221
0.945		-0.20024
0.958		-0.19096
0.97		-0.18848
0.983		-0.1838
0.995		-0.17889
1.007		-0.1739
1.02		-0.1754
1.032		-0.17048
1.045		-0.16544
1.057		-0.15518
1.07		-0.1474
1.082		-0.13604
1.095		-0.12116
1.107		-0.10621
1.12		-0.09892
1.132		-0.08407
1.144		-0.06833
1.157		-0.04994
1.169		-0.03402
1.182		-0.01171
1.194		0.010764
1.207		0.030875
1.219		0.046123
1.232		0.06191
1.244		0.077023
1.257		0.091952
1.269		0.110134
1.281		0.130962
1.294		0.152588
1.306		0.17521
1.319		0.191842
1.331		0.21226
1.344		0.229257
1.356		0.254834
1.369		0.279496
1.381		0.306517
1.393		0.320031
1.406		0.333531
1.418		0.347426
1.431		0.359182
1.443		0.36713
1.456		0.385275
1.468		0.401402
1.481		0.410543
1.493		0.420932
1.506		0.434144
1.518		0.444683
1.53		0.457945
1.543		0.470192
1.555		0.475182
1.568		0.477522
1.58		0.477649
1.593		0.477457
1.605		0.473795
1.618		0.47537
1.63		0.477786
1.642		0.478213
1.655		0.475094
1.667		0.472061
1.68		0.467108
1.692		0.45889
1.705		0.451338
1.717		0.444574
1.73		0.435537
1.742		0.425717
1.755		0.417486
1.767		0.407291
1.779		0.397256
1.792		0.38507
1.804		0.376165
1.817		0.362661
1.829		0.345866
1.842		0.325225
1.854		0.317994
1.867		0.302261
1.879		0.284469
1.891		0.271546
1.904		0.259347
1.916		0.234872
1.929		0.210593
1.941		0.191363
1.954		0.175806
1.966		0.153972
1.979		0.132997
1.991		0.117088
2.004		0.100605
2.016		0.082083
2.028		0.071918
2.041		0.053471
2.053		0.031925
2.066		0.012487
2.078		-0.00756
2.091		-0.02505
2.103		-0.04147
2.116		-0.05201
2.128		-0.0702
2.141		-0.09012
2.153		-0.11524
2.165		-0.13111
2.178		-0.15457
2.19		-0.16956
2.203		-0.18599
2.215		-0.20497
2.228		-0.22571
2.24		-0.2439
2.253		-0.25977
2.265		-0.27858
2.277		-0.29466
2.29		-0.30978
2.302		-0.32087
2.315		-0.33398
2.327		-0.34733
2.34		-0.36005
2.352		-0.37546
2.365		-0.38855
2.377		-0.4031
2.39		-0.41544
2.402		-0.42487
2.414		-0.4305
2.427		-0.44286
2.439		-0.45706
2.452		-0.46773
2.464		-0.47697
2.477		-0.485
2.489		-0.49042
2.502		-0.49987
2.514		-0.50604
2.526		-0.51831
2.539		-0.52861
2.551		-0.54077
2.564		-0.54589
2.576		-0.56002
2.589		-0.56635
2.601		-0.57611
2.614		-0.57783
2.626		-0.5817
2.639		-0.58267
2.651		-0.58374
2.663		-0.58693
2.676		-0.59644
2.688		-0.60592
2.701		-0.62598
2.713		-0.63836
2.726		-0.64386
2.738		-0.64665
2.751		-0.64633
2.763		-0.63379
2.775		-0.63428
2.788		-0.63909
2.8		-0.64031
2.813		-0.64921
2.825		-0.65122
2.838		-0.6491
2.85		-0.64761
2.863		-0.6542
2.875		-0.65304
2.888		-0.65443
2.9		-0.65388
2.912		-0.65578
2.925		-0.64985
2.937		-0.64746
2.95		-0.65311
2.962		-0.66098
2.975		-0.6716
2.987		-0.68232
3		-0.68614
3.012		-0.6852
3.025		-0.68667
3.037		-0.68099
3.049		-0.67825
3.062		-0.68685
3.074		-0.6932
3.087		-0.69581
3.099		-0.69478
3.112		-0.69596
3.124		-0.69442
3.137		-0.69035
3.149		-0.69095
3.161		-0.69541
3.174		-0.70117
3.186		-0.69913
3.199		-0.70664
3.211		-0.70307
3.224		-0.70815
3.236		-0.70819
3.249		-0.70797
3.261		-0.70711
3.274		-0.71257
3.286		-0.71039
3.298		-0.70504
3.311		-0.71335
3.323		-0.71313
3.336		-0.71134
3.348		-0.71275
3.361		-0.71948
3.373		-0.71848
3.386		-0.7189
3.398		-0.71976
3.41		-0.7195
3.423		-0.72471
3.435		-0.72663
3.448		-0.72822
3.46		-0.73629
3.473		-0.73902
3.485		-0.7379
3.498		-0.73848
3.51		-0.73958
3.523		-0.73999
3.535		-0.73849
3.547		-0.7371
3.56		-0.73946
3.572		-0.74155
3.585		-0.74436
3.597		-0.75076
3.61		-0.75602
3.622		-0.75683
3.635		-0.75778
3.647		-0.75285
3.659		-0.74874
3.672		-0.74378
3.684		-0.73951
3.697		-0.73248
3.709		-0.73037
3.722		-0.72881
3.734		-0.72228
3.747		-0.7196
3.759		-0.71707
3.772		-0.71268
3.784		-0.70314
3.796		-0.69927
3.809		-0.69275
3.821		-0.68856
3.834		-0.68007
3.846		-0.67675
3.859		-0.67008
3.871		-0.65776
3.884		-0.64568
3.896		-0.63705
3.909		-0.62053
3.921		-0.61091
3.933		-0.60168
3.946		-0.58717
3.958		-0.56972
3.971		-0.55899
3.983		-0.53949
3.996		-0.51658
4.008		-0.4959
4.021		-0.47408
4.033		-0.44826
4.045		-0.42703
4.058		-0.40403
4.07		-0.38561
4.083		-0.36426
4.095		-0.34808
4.108		-0.3271
4.12		-0.3067
4.133		-0.28032
4.145		-0.25603
4.158		-0.23038
4.17		-0.20411
4.182		-0.17962
4.195		-0.16103
4.207		-0.13088
4.22		-0.10621
4.232		-0.08365
4.245		-0.05897
4.257		-0.03548
4.27		-0.02015
4.282		0.005578
4.294		0.032574
4.307		0.054111
4.319		0.080691
4.332		0.104661
[truncated: 3,512 more rows]

## Sheet: Fig. 1E
SEC traces for RCR components and R5.002
Retention Volume (mL)	R5.002 + RCR, normalised absorbance (mAU)	RCR, normalised absorbance (mAU)	R5.002, normalised absorbance (mAU)
2.001	-6.25794	13.5227	-5.60068
2.002	-6.31915	13.7124	-6.03666
2.003	-6.37614	13.4294	-5.74131
2.004	-6.13297	13.3944	-5.25835
2.006	-6.31944	13.2652	-5.06663
2.007	-6.71156	13.206	-4.84527
2.008	-6.22465	13.1894	-4.88373
2.009	-5.76397	12.9641	-5.05254
2.011	-5.91574	12.9884	-5.05885
2.012	-6.08585	13.0129	-4.98516
2.013	-6.38065	12.8499	-4.79139
2.014	-6.58687	12.9838	-4.95375
2.016	-6.46811	13.2237	-5.24176
2.017	-6.22126	12.8575	-5.07823
2.018	-6.47121	12.4097	-4.97122
2.019	-6.91129	12.1785	-5.16235
2.021	-7.04445	12.0612	-5.11141
2.022	-7.06702	12.1609	-5.06311
2.023	-7.13613	11.9344	-5.22752
2.024	-7.08027	12.0802	-5.37153
2.025	-7.06363	12.8843	-5.41982
2.027	-7.2817	13.0967	-5.42276
2.028	-7.50484	12.6048	-5.42526
2.029	-7.52515	12.1736	-5.24881
2.03	-7.57678	12.0341	-5.06238
2.032	-7.78525	12.0054	-5.10113
2.033	-7.84196	12.264	-5.05841
2.034	-7.83914	12.9025	-5.15926
2.035	-8.17682	12.8262	-5.40896
2.037	-8.3805	12.309	-5.34789
2.038	-8.0132	12.143	-5.31707
2.039	-7.54941	12.0019	-5.69462
2.04	-7.64731	12.0746	-5.95166
2.042	-7.85888	12.3571	-5.85713
2.043	-7.73786	12.4759	-5.71239
2.044	-7.75535	12.707	-5.56442
2.045	-8.13563	13.1976	-5.52243
2.047	-8.29192	13.4044	-5.7325
2.048	-7.75761	13.0352	-5.8241
2.049	-7.64166	12.556	-5.70475
2.05	-7.91051	12.662	-5.66864
2.052	-7.74322	12.8906	-5.37579
2.053	-7.43234	12.4354	-5.11948
2.054	-7.27831	11.9561	-5.25086
2.055	-7.54857	12.1248	-5.40955
2.057	-7.53192	11.87	-5.58409
2.058	-7.02893	11.7083	-5.71518
2.059	-7.29214	12.3019	-5.73235
2.06	-8.06623	12.3341	-5.95166
2.062	-8.15199	11.7697	-6.08554
2.063	-7.77961	11.3029	-5.79665
2.064	-7.89838	11.2018	-5.60728
2.065	-8.207	11.2414	-5.52889
2.067	-7.8854	11.1653	-5.66438
2.068	-7.44842	11.4746	-6.02638
2.069	-7.42726	11.9132	-5.87269
2.07	-7.55111	11.4689	-5.50452
2.072	-7.99401	11.1186	-5.60875
2.073	-8.45356	11.5624	-5.80267
2.074	-8.00332	11.7609	-5.93214
2.075	-7.13641	11.4079	-5.90102
2.077	-7.26505	11.2744	-5.76024
2.078	-7.78441	11.4345	-5.80912
2.079	-7.95819	11.0778	-5.74879
2.08	-8.04225	10.987	-5.47649
2.082	-7.60104	11.9263	-5.55488
2.083	-7.23205	12.246	-5.39927
2.084	-7.4346	11.6642	-5.42599
2.085	-7.53587	11.4713	-5.76876
2.087	-7.34376	11.8331	-5.72457
2.088	-7.58552	11.9457	-5.67378
2.089	-7.87243	11.6872	-5.50849
2.09	-7.74237	11.8228	-5.34422
2.092	-7.78441	11.7733	-5.549
2.093	-7.88258	11.2313	-5.76611
2.094	-7.92715	10.9938	-5.67481
2.095	-7.61712	11.1442	-5.52552
2.097	-7.43601	11.131	-5.69947
2.098	-7.63546	10.82	-5.8928
2.099	-7.73476	10.99	-5.78593
2.1	-7.64505	11.2776	-5.49131
2.102	-7.67552	11.0984	-5.40735
2.103	-7.96439	10.998	-5.82571
2.104	-8.21264	10.9433	-6.04987
2.105	-8.28035	11.2401	-5.84362
2.107	-8.09867	11.9568	-5.73338
2.108	-7.89048	12.0356	-5.70916
2.109	-7.65718	11.5698	-5.46225
2.11	-7.35928	11.4097	-5.49175
2.112	-7.23035	11.3468	-5.88003
2.113	-6.84077	11.352	-5.84758
2.114	-6.70648	11.6226	-5.81779
2.115	-7.17845	11.6846	-5.96209
2.117	-7.21681	11.5468	-5.75965
2.118	-7.54857	11.3082	-5.53887
2.119	-8.3032	10.9661	-5.59701
2.12	-8.25383	11.0709	-5.60567
2.122	-7.57311	11.5446	-5.54724
2.123	-6.83202	11.5887	-5.59657
2.124	-6.63144	11.6619	-5.61712
2.125	-6.99339	11.8856	-5.65117
2.127	-7.30173	11.8066	-5.90997
2.128	-7.2501	11.7549	-6.15013
2.129	-7.41626	11.9058	-6.13442
2.13	-7.8208	11.795	-5.94388
2.132	-7.68059	11.1379	-5.58541
2.133	-7.50653	10.7339	-5.42217
2.134	-7.75366	10.9709	-5.7187
2.135	-7.68454	11.5041	-5.83848
2.137	-7.81318	11.634	-5.81661
2.138	-7.98442	11.3204	-5.62137
2.139	-7.92772	11.6736	-5.52258
2.14	-8.2984	12.0772	-5.60141
2.142	-8.19064	11.9657	-5.76714
2.143	-7.40328	12.0238	-5.8307
2.144	-6.88872	12.2111	-5.70622
2.145	-6.87913	11.9507	-5.78813
2.146	-7.23035	12.2147	-5.88428
2.148	-7.66423	12.9501	-5.86197
2.149	-7.85776	13.0539	-5.78358
2.15	-7.67382	13.215	-5.8216
2.151	-7.88061	13.1352	-5.85889
2.153	-8.03379	12.6698	-5.7253
2.154	-7.14572	12.4487	-5.62211
2.155	-6.54512	12.2965	-5.73353
2.156	-6.84133	11.944	-5.83878
2.158	-7.48989	11.8596	-5.66453
2.159	-7.63771	12.167	-5.67202
2.16	-7.17534	12.3519	-5.80648
2.161	-6.94599	12.5085	-5.67187
2.163	-6.75416	12.7757	-5.58394
2.164	-6.72792	13.1691	-5.77257
2.165	-6.95051	13.4057	-5.85859
2.166	-6.74118	12.8504	-5.70358
2.168	-6.55076	12.0292	-5.58453
2.169	-7.01962	11.9215	-5.55869
2.17	-7.3999	12.3506	-5.55825
2.171	-7.26421	12.6892	-5.38019
2.173	-6.99169	12.6576	-5.36155
2.174	-6.52904	12.5298	-5.68317
2.175	-6.56176	12.3766	-5.90968
2.176	-7.28875	12.1967	-5.78035
2.178	-7.54575	12.3377	-5.58908
2.179	-7.21822	12.4786	-5.67921
2.18	-6.91581	12.4155	-5.50071
2.181	-7.06081	12.3139	-5.27171
2.183	-7.15447	12.5816	-5.57161
2.184	-7.1697	12.8028	-5.99702
2.185	-7.52572	12.3833	-6.26111
2.186	-7.28508	12.3022	-6.22969
2.188	-6.4399	12.6839	-6.05897
2.189	-6.87913	12.4325	-5.93596
2.19	-7.2896	12.0002	-5.90968
2.191	-7.06702	12.1617	-5.81911
2.193	-6.98859	12.2449	-5.60772
2.194	-6.23565	12.2285	-5.71136
2.195	-6.07908	12.4087	-5.93977
2.196	-6.90283	12.584	-5.96825
2.198	-7.25885	12.4461	-5.7987
2.199	-7.43178	12.401	-5.74365
2.2	-7.59483	12.6505	-5.88869
2.201	-7.62192	12.5445	-5.75114
2.203	-7.70457	12.5516	-5.50717
2.204	-7.04952	12.7789	-5.61139
2.205	-7.09099	12.5927	-5.73764
2.206	-7.54688	12.3631	-5.68171
2.208	-7.14572	12.4146	-5.81118
2.209	-7.07689	12.1577	-5.81382
2.21	-7.18804	11.538	-5.8194
2.211	-7.37733	11.6951	-6.14029
2.213	-7.24587	12.4797	-6.23909
2.214	-6.83287	12.8459	-6.09802
2.215	-6.64781	12.5854	-5.97177
2.216	-6.5849	11.6158	-5.98249
2.218	-7.09748	11.3111	-6.05941
2.219	-7.816	12.0237	-6.10213
2.22	-7.80698	12.4332	-5.77551
2.221	-6.99987	12.6258	-5.6158
2.223	-6.92568	12.3902	-5.815
2.224	-7.32288	11.5738	-5.73206
2.225	-7.11243	11.2214	-5.52713
2.226	-6.94684	11.7882	-5.47223
2.228	-7.22443	11.5285	-5.61345
2.229	-7.69357	11.4097	-5.75848
2.23	-7.7325	12.178	-5.90718
2.231	-7.4803	12.0238	-6.01273
2.233	-7.2439	11.8795	-5.91129
2.234	-7.47804	12.694	-5.71606
2.235	-8.69702	12.9234	-5.81705
2.236	-9.01269	12.1084	-5.84524
2.238	-8.27837	11.7864	-5.66732
2.239	-8.17992	11.7649	-5.70886
2.24	-8.30151	11.5942	-5.82733
2.241	-8.09783	12.0274	-5.88311
2.243	-7.32317	12.3524	-5.55106
2.244	-7.58129	12.477	-5.39648
2.245	-8.35257	12.5051	-5.53359
2.246	-8.37683	12.4826	-5.63855
2.248	-8.05636	13.1535	-5.85522
2.249	-7.73476	13.0923	-6.09714
2.25	-7.79541	12.3676	-6.05868
2.251	-7.89951	11.9896	-5.71664
2.253	-8.22111	11.3891	-5.70607
2.254	-8.20221	11.045	-5.74409
2.255	-7.73758	11.2601	-5.61712
2.256	-7.49864	11.76	-5.70108
2.258	-7.67382	12.1636	-5.84127
2.259	-7.87384	12.0195	-5.7601
2.26	-7.85409	11.4849	-5.85537
2.261	-7.81008	11.0472	-5.8605
2.263	-8.10855	11.2853	-5.9455
2.264	-7.95311	11.7055	-5.95254
2.265	-7.21568	12.0803	-5.89177
2.266	-7.11131	12.5318	-5.92128
2.267	-7.61486	12.4361	-5.89206
2.269	-7.504	11.9651	-6.0048
2.27	-7.03627	11.6498	-5.84876
2.271	-7.12344	11.6097	-5.64838
2.272	-7.58129	11.3319	-5.43861
2.274	-7.29129	11.2625	-5.42878
2.275	-7.09579	11.5582	-5.63444
2.276	-7.24982	11.5456	-5.75055
2.277	-7.19283	11.5025	-5.67378
2.279	-7.52882	11.3923	-5.68831
2.28	-7.78328	11.5495	-5.86491
2.281	-7.78808	11.4015	-5.95431
2.282	-7.91248	11.3587	-5.93669
2.284	-8.15566	11.3656	-5.89661
2.285	-8.27358	11.6105	-5.78021
2.286	-8.01602	11.7949	-5.79092
2.287	-7.59483	11.1475	-5.72075
2.289	-7.97511	11.0522	-5.74453
2.29	-7.76974	11.0255	-5.70064
2.291	-7.28819	10.877	-5.33556
2.292	-7.89923	11.049	-5.56368
2.294	-8.11588	11.3952	-5.95093
2.295	-7.68483	11.4376	-5.85302
2.296	-7.55619	11.42	-5.95401
2.297	-7.55336	11.3351	-6.08525
2.299	-7.34009	11.1528	-5.83393
2.3	-7.41062	11.6196	-5.9088
2.301	-8.25045	11.5904	-5.57601
2.302	-8.59038	11.3323	-5.46342
2.304	-8.22336	11.6651	-5.99746
2.305	-7.60019	11.2737	-6.23248
2.306	-7.44899	10.7487	-5.97456
2.307	-7.76917	11.3159	-5.76553
2.309	-8.29445	11.8587	-5.83144
2.31	-8.71	11.798	-5.76288
2.311	-8.42281	10.9921	-5.6566
2.312	-7.92659	10.7362	-5.82102
2.314	-7.50089	11.497	-5.95915
2.315	-6.72736	11.5087	-5.74791
2.316	-6.56148	11.762	-5.83496
2.317	-7.20073	11.9021	-5.60948
2.319	-7.40187	11.3979	-5.4781
2.32	-7.52995	11.3194	-5.87489
2.321	-7.48961	11.509	-6.1422
2.322	-7.41626	11.5415	-6.09464
2.324	-7.68341	11.4617	-6.1033
2.325	-7.65408	11.8528	-6.0964
2.326	-7.68313	11.9742	-6.10888
2.327	-7.88484	11.126	-6.29281
2.329	-7.29947	10.6203	-6.00935
2.33	-7.247	10.8565	-5.6751
2.331	-7.85211	11.4769	-5.55311
2.332	-8.3836	11.6475	-5.64442
2.334	-8.46202	11.3878	-5.82483
2.335	-7.66649	11.7008	-5.6613
2.336	-7.19114	11.5977	-5.74204
2.337	-7.16378	11.0676	-5.98513
2.339	-7.66931	10.4364	-5.81969
2.34	-7.85945	10.6848	-5.67525
2.341	-7.32373	11.6116	-6.00319
2.342	-7.23543	11.5626	-6.20606
2.344	-7.65408	11.3693	-5.88722
2.345	-8.16299	11.4735	-5.8241
2.346	-8.03464	11.337	-6.07453
2.347	-7.47184	11.8986	-5.97104
2.349	-7.43686	11.5645	-5.60009
2.35	-8.04056	10.7005	-5.21857
2.351	-8.50378	10.4264	-5.47986
2.352	-8.29022	10.709	-5.90014
2.354	-7.90741	11.0192	-5.82395
2.355	-8.31759	11.0961	-5.58746
2.356	-8.41548	11.0914	-5.69873
2.357	-7.24643	10.3751	-5.75011
2.359	-7.33219	10.5689	-5.74835
2.36	-7.68708	11.0684	-6.00216
2.361	-7.22358	11.1543	-5.66644
2.362	-8.06792	10.9959	-5.54196
2.364	-8.40532	10.941	-5.72736
2.365	-8.06933	11.5177	-5.54225
2.366	-7.90261	11.9286	-5.50071
2.367	-8.03717	11.7922	-5.91276
2.369	-8.25327	11.666	-6.12429
2.37	-7.95677	11.167	-5.73323
2.371	-8.65611	10.7199	-5.66336
2.372	-9.49989	11.2584	-5.84656
2.374	-8.17371	11.4936	-5.80604
2.375	-7.10256	11.2491	-5.80839
2.376	-7.31611	10.7506	-6.0048
2.377	-7.7514	10.9195	-6.25788
2.379	-8.29276	11.3508	-6.19109
2.38	-8.18302	11.217	-6.0528
2.381	-7.91643	10.8671	-5.74967
2.382	-7.80613	11.1014	-5.80061
2.384	-7.43234	11.4271	-5.86931
2.385	-7.75168	11.3069	-5.77566
2.386	-7.93646	11.138	-5.85522
2.387	-7.36633	11.1789	-5.41909
2.388	-7.47014	11.5828	-5.30811
2.39	-7.69301	11.5884	-5.39619
2.391	-7.68257	10.589	-5.57411
2.392	-7.70655	10.6671	-5.79753
2.393	-7.69555	11.1633	-5.69095
2.395	-7.91841	10.8145	-5.61785
2.396	-7.94295	11.1635	-5.62813
2.397	-7.63038	11.3184	-5.69653
2.398	-7.12936	11.1723	-5.69492
2.4	-6.81171	10.5974	-5.92935
2.401	-6.91976	10.6691	-6.11284
2.402	-7.21963	11.4821	-5.63899
2.403	-7.72658	12.0043	-5.7049
2.405	-7.97793	11.7216	-5.89911
2.406	-7.3968	11.4106	-5.54269
2.407	-7.28819	11.4327	-5.81118
2.408	-7.86114	11.0234	-5.88296
2.41	-7.98583	11.0456	-5.76376
2.411	-7.8744	11.5596	-6.09772
2.412	-7.68257	11.5171	-6.14103
2.413	-7.28029	11.7039	-5.84935
2.415	-7.69131	11.0582	-5.48529
2.416	-8.22675	10.8185	-5.52845
2.417	-7.99909	11.7004	-5.5562
2.418	-8.07526	11.2484	-5.79811
2.42	-7.88822	10.6108	-6.273
2.421	-7.75168	10.4203	-6.03137
2.422	-8.11645	10.8011	-5.89339
2.423	-8.07864	11.3233	-5.98366
2.425	-7.92631	11.3234	-5.78094
2.426	-7.70457	11.3384	-5.73793
2.427	-7.17027	11.7209	-5.42878
2.428	-7.59596	12.042	-5.36404
2.43	-7.87384	11.2677	-5.96678
2.431	-8.39827	10.7536	-6.17376
2.432	-8.42084	10.7293	-6.03504
2.433	-7.79739	11.2252	-5.80281
2.435	-8.28656	11.3512	-6.00363
2.436	-8.352	11.3872	-5.79782
2.437	-8.04141	11.1008	-5.68273
2.438	-7.7184	10.6792	-5.8307
2.44	-8.15425	10.7504	-5.80325
2.441	-8.85387	10.7231	-6.19696
2.442	-8.56386	10.8012	-5.71224
2.443	-7.93646	11.0967	-4.97269
2.445	-7.93646	11.5218	-5.08058
2.446	-7.81064	11.478	-5.37358
2.447	-7.60809	11.0476	-5.71312
2.448	-7.93731	11.4587	-5.87988
2.45	-7.74266	11.4535	-5.9361
2.451	-7.42698	11.0947	-5.80619
2.452	-7.88738	11.9132	-5.63723
2.453	-8.58897	12.0254	-5.81412
2.455	-9.02877	11.5688	-5.682
2.456	-8.754	11.1387	-5.38386
2.457	-7.96524	11.1966	-5.42951
2.458	-8.08429	11.6813	-5.56045
2.46	-8.09021	12.0578	-5.70578
2.461	-7.53249	12.1265	-5.99467
2.462	-7.54434	11.8122	-5.90263
2.463	-8.17202	11.2276	-5.66615
2.465	-8.2544	10.6244	-5.81779
2.466	-8.25863	10.8113	-5.92304
2.467	-8.01263	11.2244	-5.79577
2.468	-6.94938	10.5047	-5.18554
2.47	-6.81171	9.87657	-5.02832
2.471	-7.5212	10.0918	-5.57469
2.472	-8.04197	10.4609	-5.67833
2.473	-7.84111	11.0098	-5.66512
2.475	-7.82672	11.3387	-5.56016
2.476	-7.68539	11.2242	-5.70167
2.477	-7.89612	10.7273	-6.05956
2.478	-7.91107	11.0396	-6.03152
2.48	-8.25327	11.2338	-5.99834
2.481	-8.34128	11.1549	-5.97691
2.482	-7.72714	11.4833	-5.75877
2.483	-7.52008	11.4675	-5.86461
2.485	-7.78638	11.4227	-5.98513
2.486	-8.12773	11.3345	-5.59891
2.487	-6.75472	11.1031	-5.49454
2.488	-6.82723	10.5747	-5.64016
2.49	-8.12265	11.0326	-5.68435
2.491	-8.27584	10.9865	-5.64662
2.492	-7.83857	10.6693	-5.79224
2.493	-7.3037	10.7723	-5.99555
2.495	-7.66226	10.1725	-5.97838
2.496	-7.88935	9.94707	-5.95842
2.497	-7.69075	10.6384	-6.16319
2.498	-7.88597	11.0812	-6.49642
2.5	-7.68708	11.3263	-6.14396
2.501	-7.24192	11.5627	-5.91555
2.502	-7.67411	11.6035	-6.00891
2.503	-7.81854	11.4834	-5.91849
2.505	-7.90656	11.1357	-6.12121
2.506	-8.04507	10.9907	-6.14088
2.507	-7.83378	11.4119	-5.90645
2.508	-7.93336	11.6421	-5.97867
2.51	-7.8634	10.9295	-6.19901
2.511	-7.77651	10.6188	-6.29957
2.512	-7.56719	10.2139	-6.05809
2.513	-6.98041	9.91956	-5.46724
2.514	-7.21935	10.3439	-5.4577
2.516	-7.97991	10.2411	-5.89236
2.517	-8.39122	10.6254	-5.86432
2.518	-8.54468	11.1081	-5.95372
2.519	-8.1582	10.8338	-6.03607
2.521	-7.90092	10.734	-5.62959
2.522	-7.78215	11.0003	-5.6475
2.523	-7.42219	10.7849	-6.16907
2.524	-7.45632	10.1567	-6.4722
2.526	-7.79851	9.98526	-6.40203
2.527	-8.39573	10.8883	-6.23615
2.528	-8.87869	11.1796	-5.88164
2.529	-9.00874	10.2675	-5.72369
2.531	-8.61521	9.86748	-5.86623
2.532	-7.58524	10.6469	-6.13017
2.533	-7.39059	11.4616	-6.24613
2.534	-7.81713	10.7561	-6.0578
2.536	-7.92546	10.0901	-5.895
2.537	-7.57029	10.5593	-5.82146
2.538	-7.76494	10.569	-5.91247
2.539	-8.1613	10.4441	-5.64192
2.541	-8.23719	10.8451	-5.51186
2.542	-8.06256	10.9549	-5.81456
2.543	-7.62502	11.2106	-5.89383
2.544	-7.75958	11.3599	-5.93596
2.546	-7.82419	10.99	-6.00833
2.547	-7.12654	10.9899	-6.05442
2.548	-7.33163	11.3423	-5.88252
2.549	-7.99655	11.4068	-5.91262
2.551	-8.04761	11.1056	-6.05501
2.552	-8.39799	10.5882	-6.02242
2.553	-8.1912	9.73185	-6.11578
2.554	-7.91841	9.22105	-5.92392
2.556	-7.92715	10.1558	-5.55634
2.557	-7.66508	10.7862	-5.41058
2.558	-7.70034	10.3309	-5.55737
2.559	-7.89161	9.95427	-5.7529
2.561	-8.17653	10.09	-5.80296
2.562	-8.08344	10.3919	-6.00833
2.563	-8.21688	10.2811	-6.09244
2.564	-8.5712	10.6005	-5.92847
2.566	-8.12632	10.9742	-5.8285
2.567	-7.83716	10.8318	-5.88238
2.568	-7.82503	10.5739	-5.93361
2.569	-7.68144	10.5622	-5.98043
2.571	-8.01799	10.8807	-5.95152
2.572	-8.5633	10.3062	-5.8765
2.573	-8.41407	9.6246	-5.96854
2.574	-7.88315	10.0192	-5.8059
2.576	-8.02645	10.1024	-5.46518
2.577	-8.23747	9.6884	-5.51333
2.578	-8.02476	10.0794	-5.9154
2.579	-7.64251	10.7166	-6.10389
2.581	-7.65577	10.8403	-5.87415
2.582	-7.73081	10.5444	-5.67466
2.583	-7.45378	10.6631	-5.8103
2.584	-7.57988	10.4237	-5.86726
2.586	-8.18867	9.92468	-5.82439
2.587	-8.17484	10.6177	-5.86403
2.588	-7.97483	11.2952	-5.76817
2.589	-8.32097	11.1163	-5.82292
2.591	-8.207	10.8858	-6.06455
2.592	-8.04366	10.6518	-5.97603
2.593	-8.25581	9.8681	-5.9477
2.594	-8.40984	9.60039	-5.86124
2.596	-8.01179	10.0012	-5.98087
2.597	-7.71191	10.0706	-6.14793
2.598	-7.92236	10.1746	-5.91951
2.599	-7.71614	10.4329	-5.93331
2.601	-7.45688	10.2952	-6.12033
2.602	-7.9249	10.1678	-6.28122
2.603	-7.9737	10.2478	-6.39777
2.604	-7.95311	10.0939	-6.30206
2.606	-7.88794	10.3459	-6.10521
2.607	-7.91784	10.643	-6.05383
2.608	-7.96749	10.6052	-6.2708
2.609	-8.05523	10.6616	-6.3028
2.611	-8.27443	10.4854	-6.1698
2.612	-8.02476	10.5747	-5.96854
2.613	-7.87355	10.9267	-5.53843
2.614	-7.53333	10.6353	-5.3727
2.616	-7.02019	10.0439	-5.67275
2.617	-7.00806	9.82018	-5.89823
2.618	-7.39172	10.1459	-5.86535
2.619	-7.69696	10.713	-5.72677
2.621	-7.39115	10.4906	-5.74747
2.622	-7.46789	9.88792	-5.97368
2.623	-7.83829	9.87327	-6.12987
2.624	-7.83942	9.57644	-6.16041
2.626	-7.86058	9.32706	-6.01992
2.627	-8.21405	9.7547	-6.00686
2.628	-8.15086	10.0585	-6.1516
2.629	-7.5686	10.2958	-6.05721
2.631	-7.30906	10.5413	-6.15688
2.632	-7.10454	10.0622	-6.29839
2.633	-7.12118	9.55749	-6.22661
2.634	-7.0735	9.16455	-6.15615
2.635	-7.06024	9.64243	-5.96238
2.637	-7.57988	10.6133	-5.84685
2.638	-8.12773	10.5141	-5.78226
2.639	-8.26201	10.3495	-5.74189
2.64	-8.35793	10.6601	-5.90146
2.642	-8.27358	10.4407	-6.10991
2.643	-7.69526	9.91052	-6.16863
2.644	-7.68539	10.0108	-6.02051
2.645	-8.25722	10.4133	-5.99335
2.647	-8.07977	10.2494	-6.11152
2.648	-7.95649	9.8371	-5.92421
2.649	-8.33056	9.93196	-5.6108
2.65	-8.47669	9.9099	-5.74586
2.652	-8.64003	10.1068	-5.92333
2.653	-8.21293	10.5915	-5.72736
2.654	-7.82419	10.6342	-5.68171
2.655	-8.29192	10.4902	-5.72134
2.657	-8.71084	10.7326	-5.65117
2.658	-8.5413	10.8645	-5.76303
2.659	-7.76664	10.6814	-6.08554
2.66	-7.17619	10.5154	-6.30456
2.662	-7.54518	10.7244	-6.38662
2.663	-7.90205	10.8694	-6.18932
2.664	-7.87637	10.5561	-6.02902
2.665	-8.07216	10.382	-5.96531
2.667	-7.91982	10.3951	-5.84905
2.668	-7.27323	10.5557	-5.93757
2.669	-7.11469	10.6688	-6.22485
2.67	-7.41739	10.3908	-6.25626
2.672	-7.51443	10.3744	-6.05794
2.673	-7.78582	10.5506	-5.96018
2.674	-8.28345	10.5922	-5.90454
2.675	-8.26371	10.619	-5.81852
2.677	-8.29671	10.2541	-5.62842
2.678	-8.63806	9.99966	-5.53755
2.679	-8.45102	10.6327	-5.65807
2.68	-8.05156	10.8861	-5.50555
2.682	-7.96891	10.3863	-5.38415
2.683	-8.24988	10.2665	-5.5355
2.684	-8.39093	10.4536	-5.71092
2.685	-8.17907	10.1468	-5.81191
2.687	-8.08739	9.75803	-5.70373
2.688	-7.85381	10.3338	-5.602
2.689	-7.62135	11.0063	-5.65793
2.69	-7.65633	10.7806	-5.75276
2.692	-7.8665	10.43	-5.84553
2.693	-7.88766	10.3459	-5.79929
2.694	-7.92292	10.5842	-5.7391
2.695	-8.3142	10.6789	-5.85859
2.697	-8.21913	10.2134	-5.83144
2.698	-8.06933	10.0445	-5.76142
2.699	-8.47105	10.0954	-5.97647
2.7	-8.80986	10.3609	-6.09905
2.702	-8.48403	10.527	-5.92318
2.703	-7.45011	10.1681	-5.85874
2.704	-6.88675	10.0549	-6.21868
2.705	-7.27464	10.3647	-6.64307
2.707	-7.50823	10.5294	-6.38779
2.708	-7.20243	10.3823	-5.91159
2.709	-6.66163	10.235	-5.97031
2.71	-6.66755	10.0785	-6.14734
2.712	-7.17986	10.5341	-5.92847
2.713	-7.33868	11.3169	-5.59392
2.714	-7.23064	11.1998	-5.68479
2.715	-7.63489	10.75	-6.07453
2.717	-8.09303	10.5942	-6.18492
2.718	-8.34016	10.5601	-5.9521
2.719	-8.52691	10.9002	-5.69095
2.72	-8.23437	10.8184	-5.62989
2.722	-7.67382	10.1611	-5.80046
2.723	-7.76071	10.2062	-6.21487
2.724	-8.10149	10.6814	-6.27432
2.725	-8.03153	10.519	-5.8081
2.727	-7.49243	10.1062	-5.5352
2.728	-7.27267	9.79295	-5.79151
2.729	-7.72235	9.67811	-6.27065
2.73	-8.02335	10.0378	-6.45532
2.732	-7.82249	10.2332	-6.14822
2.733	-7.15334	10.377	-5.79503
2.734	-7.01172	10.3751	-5.67143
2.735	-7.78243	10.1358	-5.9935
2.737	-8.22619	10.0452	-6.3599
2.738	-7.88399	9.94468	-6.37194
2.739	-7.66367	10.0906	-6.28063
2.74	-8.13112	10.2381	-5.92274
2.742	-8.51816	9.83488	-5.36507
2.743	-8.36526	9.82405	-5.2858
2.744	-7.94464	10.45	-5.72017
2.745	-7.50936	10.4472	-6.01787
2.747	-7.33445	10.2988	-6.13795
2.748	-7.59173	10.5285	-6.2799
2.749	-8.05579	10.5508	-6.16466
2.75	-8.53255	10.5363	-6.03357
2.752	-8.77121	10.6043	-6.16452
2.753	-8.28656	10.4535	-6.22191
2.754	-7.99317	10.0278	-6.32349
2.755	-7.94634	9.85378	-6.30705
2.756	-7.47691	9.88911	-6.11211
2.758	-7.34263	9.76509	-6.08348
2.759	-7.70091	10.0116	-5.89808
2.76	-8.14635	10.6467	-5.88443
2.761	-8.47416	10.6416	-6.11989
2.763	-8.41971	10.5094	-6.14749
2.764	-7.80444	10.4383	-6.29781
2.765	-7.46394	10.3402	-6.42229
2.766	-7.80698	10.2051	-6.41554
2.768	-7.9847	10.1615	-6.41143
2.769	-8.10968	10.2256	-6.23615
2.77	-8.53565	10.3833	-6.06587
2.771	-8.11729	10.3963	-6.11138
2.773	-8.00248	10.0369	-6.27168
2.774	-8.68997	10.2045	-6.14881
2.775	-8.81776	10.5886	-5.89148
2.776	-8.06567	10.7011	-5.78564
2.778	-7.39172	10.6878	-5.87929
2.779	-7.54208	10.3701	-5.97999
2.78	-7.93816	10.1069	-5.84758
2.781	-7.86932	10.2516	-5.67965
2.783	-7.92772	10.634	-5.74865
2.784	-7.98922	10.5817	-6.10007
2.785	-8.01009	10.3765	-6.12899
2.786	-8.04507	10.638	-5.93816
2.788	-8.14043	10.6105	-6.0233
2.789	-8.29643	10.3836	-6.1654
2.79	-7.46196	10.4546	-6.07556
2.791	-7.16293	10.4262	-5.97354
2.793	-7.07238	10.3026	-5.95372
2.794	-7.03316	10.0228	-5.8997
2.795	-7.64336	9.5936	-6.03534
2.796	-7.89104	9.30976	-6.13017
2.798	-8.0668	9.62357	-6.09449
2.799	-8.18133	10.0832	-6.27138
2.8	-8.16581	10.0877	-6.36974
2.801	-8.31448	10.1374	-6.34904
2.803	-8.22901	10.1277	-6.37502
2.804	-8.11052	10.0516	-6.29619
2.805	-8.20926	9.94642	-6.31674
2.806	-8.2922	10.0961	-6.39043
2.808	-8.77883	10.4508	-6.41113
2.809	-9.07617	10.1524	-6.36504
2.81	-8.58361	9.68242	-6.06646
2.811	-8.20475	9.40789	-5.91482
2.813	-8.35821	9.65291	-6.29487
2.814	-8.59179	10.4132	-6.61415
2.815	-8.7351	10.201	-6.33671
2.816	-8.42422	10.0536	-6.04737
2.818	-7.82503	9.89777	-6.26287
2.819	-7.49469	9.60424	-6.72322
2.82	-7.38269	10.2258	-6.69092
2.821	-7.90628	10.9668	-6.37663
2.823	-8.95627	10.7249	-6.25641
2.824	-8.72128	10.476	-6.20943
2.825	-8.32718	10.5001	-6.3828
2.826	-8.19177	10.3048	-6.46251
2.828	-8.19854	9.91572	-6.27946
2.829	-8.7746	9.58166	-5.88957
2.83	-8.92016	9.5802	-5.70461
2.831	-8.29445	9.97527	-6.09846
2.833	-7.80698	10.645	-6.30559
2.834	-8.5049	10.605	-6.00187
2.835	-8.5602	10.1865	-5.99277
2.836	-7.90176	10.1773	-6.37737
2.838	-7.73391	9.86845	-6.28078
2.839	-7.90064	9.83564	-6.01757
2.84	-8.23521	10.3902	-5.87474
2.841	-8.1929	10.5883	-6.01361
2.843	-7.73278	10.3223	-6.11725
2.844	-7.55365	10.4127	-6.37208
2.845	-7.82165	10.4076	-6.56424
2.846	-8.01207	10.1914	-6.43844
2.848	-7.82842	9.9243	-6.33994
2.849	-7.72968	9.92349	-6.24129
2.85	-7.65069	10.2398	-6.20298
2.851	-7.66169	10.5286	-5.82601
2.853	-8.19064	10.8233	-5.72721
2.854	-7.95847	10.4395	-5.91364
2.855	-7.29298	10.1026	-5.85228
2.856	-7.35533	10.2838	-5.93214
2.858	-7.90261	10.4938	-6.1033
2.859	-8.35793	10.7626	-6.17699
2.86	-8.49842	10.4981	-6.31454
2.861	-8.62113	9.86802	-6.34478
2.863	-8.16525	9.76788	-6.09728
2.864	-7.85014	10.0006	-5.91526
2.865	-7.83603	10.1886	-6.03886
2.866	-7.4377	10.3243	-6.41392
2.868	-7.91164	10.0942	-6.46647
2.869	-8.22336	9.84801	-6.21046
2.87	-8.01122	10.0794	-6.04532
2.871	-8.32915	9.85251	-6.06161
2.873	-8.94132	9.46804	-6.05442
2.874	-8.7399	10.137	-5.90439
2.875	-7.71529	10.5769	-5.84362
2.876	-7.84563	10.0131	-6.124
2.878	-7.85127	9.52389	-6.35579
2.879	-8.05156	9.6273	-6.21443
2.88	-8.47782	10.0193	-6.18433
2.881	-8.52324	10.2646	-6.22162
2.882	-8.70576	10.6518	-6.46163
2.884	-8.16102	10.3557	-6.47836
2.885	-7.81149	10.3213	-6.1858
2.886	-8.29981	10.7585	-6.22397
2.887	-8.80591	10.7134	-6.04297
2.889	-9.09761	10.1928	-5.99467
2.89	-8.36696	9.60862	-6.1883
2.891	-7.94464	9.79089	-6.22411
2.892	-8.34805	10.2906	-6.03401
2.894	-8.22844	10.4567	-5.70387
2.895	-8.11673	10.2939	-5.8448
2.896	-7.55675	10.332	-5.85331
2.897	-7.77002	10.1199	-5.85404
2.899	-8.18331	9.94314	-6.04928
2.9	-8.07808	10.4822	-5.95944
2.901	-8.38304	10.3944	-5.9085
2.902	-8.09106	9.99547	-6.06337
2.904	-7.84647	9.94723	-6.36269
2.905	-7.5844	9.50979	-6.17685
2.906	-7.04727	9.27297	-5.8743
2.907	-7.16378	9.48458	-6.09185
2.909	-7.50371	9.74219	-6.33333
2.91	-7.36661	9.64395	-6.25112
2.911	-7.87948	9.69151	-6.16496
2.912	-8.4104	10.2381	-6.29193
2.914	-8.04112	10.1412	-6.07761
2.915	-7.98245	9.91447	-5.85331
2.916	-7.66	10.0066	-5.88502
2.917	-6.99339	9.96512	-5.72105
2.919	-7.23515	9.86802	-5.9085
2.92	-7.50823	9.44327	-6.04062
2.921	-7.67693	9.58786	-5.58174
2.922	-8.05015	9.98778	-5.7278
2.924	-8.2953	9.60976	-6.19652
2.925	-8.35708	9.65537	-6.28166
2.926	-8.20333	10.0683	-6.47102
2.927	-8.45723	9.54327	-6.45957
2.929	-8.69899	9.17901	-6.43388
2.93	-8.7241	9.35995	-6.2109
2.931	-8.64709	9.56019	-5.80575
2.932	-7.78328	10.0444	-6.28621
2.934	-7.20073	9.81639	-6.36548
2.935	-7.50964	9.48992	-6.02535
2.936	-7.87045	9.73172	-6.14749
2.937	-7.69949	10.4291	-6.39249
2.939	-7.19566	9.98459	-6.63044
2.94	-7.80782	9.32622	-6.58332
2.941	-8.00671	9.84533	-6.30779
2.942	-8.02674	10.2558	-5.83775
2.944	-8.34749	9.83559	-5.86182
2.945	-7.88597	9.37278	-6.26228
2.946	-7.77425	9.44005	-6.11343
2.947	-8.26991	9.69966	-6.19197
2.949	-8.62649	9.96277	-5.90293
2.95	-8.01545	9.7936	-5.5242
2.951	-7.6868	9.31485	-5.98851
2.952	-7.61797	8.91195	-5.93038
2.954	-7.22471	9.04795	-5.79826
2.955	-7.36012	9.60467	-6.10624
2.956	-7.35335	10.2188	-6.39381
2.957	-7.2975	10.2988	-6.57613
2.959	-7.62925	10.243	-6.35212
2.96	-7.63207	10.0479	-6.1215
2.961	-7.41372	9.90581	-6.40673
2.962	-7.95424	10.0564	-6.37282
2.964	-8.77629	9.98421	-6.23498
2.965	-8.72072	10.0328	-6.56204
2.966	-8.01094	9.8129	-6.49892
2.967	-7.81121	9.33946	-6.24878
2.969	-8.23803	9.76011	-6.39469
2.97	-8.14861	9.99715	-6.40864
2.971	-7.81741	9.81314	-5.98454
2.972	-8.29361	10.0097	-5.94535
2.974	-8.5286	9.91055	-5.84817
2.975	-8.05692	9.5452	-5.65543
2.976	-8.43438	9.48031	-6.13266
2.977	-8.10037	10.0848	-6.53077
2.979	-7.65661	10.7363	-6.50332
2.98	-7.91615	10.4347	-6.32305
2.981	-7.76861	10.1097	-6.49436
2.982	-7.82165	10.3528	-6.66333
2.984	-7.72629	10.31	-6.2294
2.985	-8.1613	10.3131	-6.01523
2.986	-8.52155	10.3377	-6.26404
2.987	-8.06031	9.80819	-6.00392
2.989	-7.68849	9.16073	-5.86403
2.99	-7.75817	9.76052	-6.2432
2.991	-7.93223	10.2198	-5.93698
2.992	-7.28057	10.0513	-5.87093
2.994	-7.43883	10.1739	-6.51242
2.995	-8.04789	9.59086	-6.5682
2.996	-7.94775	9.54498	-6.07629
2.997	-8.09162	10.4267	-5.66805
2.999	-7.86086	10.8487	-5.6936
3	-7.81798	10.0568	-6.10389
3.001	-8.04959	9.15711	-6.46178
3.002	-8.00896	9.38004	-6.32276
3.003	-7.95875	9.9067	-6.12356
3.005	-7.70514	9.6894	-6.07629
3.006	-7.96834	9.84669	-5.9612
3.007	-8.79547	10.129	-5.92891
3.008	-8.60449	9.67584	-5.97765
3.01	-8.24368	9.48466	-6.00921
3.011	-7.86114	10.1025	-6.07937
3.012	-8.00389	10.3276	-6.13589
3.013	-8.9653	9.97335	-6.35476
3.015	-9.16701	9.85234	-6.15145
3.016	-8.91283	9.83358	-5.89882
3.017	-8.17569	10.0512	-6.43844
3.018	-7.77425	10.0985	-6.38045
3.02	-7.82531	10.1037	-6.25802
3.021	-7.5418	10.0283	-6.26155
3.022	-7.63151	9.75719	-6.15351
3.023	-7.44221	9.37486	-6.07747
3.025	-7.53164	9.43483	-6.12297
3.026	-8.13422	9.55445	-6.15644
3.027	-8.37288	8.84779	-5.90733
3.028	-8.32661	9.32237	-6.23615
3.03	-8.61295	9.58816	-6.51991
3.031	-7.96806	9.73542	-6.44578
3.032	-6.92991	10.355	-6.50112
3.033	-7.32909	9.6508	-6.58464
3.035	-7.71191	9.22432	-6.35036
3.036	-7.67947	9.49141	-6.04341
3.037	-7.63687	9.71482	-6.14793
3.038	-7.56521	9.29419	-6.09919
3.04	-7.91643	9.48315	-5.90263
3.041	-7.73589	10.1414	-6.21076
3.042	-7.54462	9.99804	-6.32555
3.043	-8.0132	9.6854	-6.19476
3.045	-7.74604	9.46937	-6.28929
3.046	-7.81036	9.76772	-6.34405
3.047	-8.07018	9.46293	-6.16833
3.048	-7.96975	9.38196	-6.43565
3.05	-8.20644	9.89736	-6.59697
3.051	-8.04	9.80776	-6.09317
3.052	-7.72319	9.80015	-6.00862
3.053	-8.11278	9.8129	-6.06587
3.055	-8.31843	9.67148	-6.19241
3.056	-8.32661	9.6452	-6.2432
3.057	-8.30715	9.52909	-6.10727
3.058	-8.22224	10.1015	-6.57422
3.06	-8.08259	9.76545	-6.57378
3.061	-8.01263	9.4904	-6.20312
3.062	-8.65837	10.156	-6.14147
3.063	-8.81353	10.2707	-6.14206
3.065	-8.42958	10.7615	-6.32335
3.066	-8.15707	10.3809	-6.34801
3.067	-7.59173	9.7766	-6.20474
3.068	-7.84478	9.88781	-6.16217
3.07	-8.207	9.78827	-6.35564
3.071	-8.07949	9.82571	-6.27153
3.072	-8.59687	9.81185	-6.15013
3.073	-8.15481	9.57275	-6.15879
3.075	-7.77059	9.88353	-6.06103
3.076	-7.74153	9.67484	-6.10771
3.077	-7.09071	9.30026	-5.95166
3.078	-8.14748	9.92563	-6.07174
3.08	-8.88829	10.2853	-6.3257
3.081	-7.73419	9.74961	-6.3483
3.082	-7.6648	9.8263	-6.53987
3.083	-8.05297	10.0593	-6.27711
3.085	-7.61176	9.71921	-6.17039
3.086	-7.5827	9.68721	-6.39249
3.087	-7.66987	9.54825	-6.04253
3.088	-7.77736	9.39804	-6.08128
3.09	-8.20728	9.91813	-6.41245
3.091	-8.26371	9.6782	-6.44064
3.092	-7.60132	9.98234	-6.49158
3.093	-6.95615	10.4507	-6.34331
3.095	-7.39595	9.74355	-6.02124
3.096	-8.11447	9.59953	-5.95533
3.097	-7.87779	9.79693	-6.35623
3.098	-7.75253	9.84271	-6.69342
3.1	-7.90233	10.1368	-6.70017
3.101	-7.51528	9.94606	-6.50068
3.102	-7.65295	9.97549	-6.41157
3.103	-8.48882	10.7718	-6.35256
3.105	-8.09388	10.1243	-6.53928
3.106	-7.52656	8.95881	-6.50846
3.107	-8.11363	8.98759	-6.54413
3.108	-8.67417	9.62075	-6.81541
3.11	-8.58559	9.81994	-6.61899
3.111	-8.13394	9.96325	-6.53092
3.112	-7.90515	10.2129	-6.56732
3.113	-8.39996	10.1306	-6.51213
3.115	-8.56866	10.1048	-6.43491
3.116	-8.36216	10.41	-6.40174
3.117	-8.78757	9.91986	-6.41832
3.118	-8.39122	9.42446	-6.3988
3.12	-8.01432	9.96214	-6.25846
3.121	-8.36131	9.98196	-6.4079
3.122	-7.2927	9.62081	-6.49613
3.123	-6.80522	9.65497	-6.22984
3.124	-7.69301	10.3453	-6.08818
3.126	-8.21039	10.8905	-6.38999
3.127	-8.40504	10.3057	-6.6896
3.128	-7.72629	10.4568	-6.4013
3.129	-7.26223	10.6562	-6.39704
3.131	-7.61035	10.1205	-6.51961
3.132	-7.61035	9.9714	-6.46192
3.133	-7.61938	10.2559	-6.76006
3.134	-8.16017	10.2313	-6.57789
3.136	-8.62311	9.93664	-5.97838
3.137	-8.52437	9.70662	-5.96164
3.138	-8.25947	8.8717	-6.28181
3.139	-7.98922	9.08109	-6.09919
3.141	-7.70006	9.89804	-5.69448
3.142	-8.02194	9.88421	-6.09523
3.143	-8.29417	9.7759	-6.47763
3.144	-7.76776	9.80757	-6.08143
3.146	-7.82785	9.79365	-5.95122
3.147	-8.48064	10.0918	-6.27549
3.148	-8.44933	10.0955	-6.45077
3.149	-7.4078	9.43669	-6.49789
3.151	-7.01736	9.61647	-6.70413
3.152	-7.76833	9.75941	-6.66567
3.153	-8.25806	9.52313	-6.41084
3.154	-8.62198	9.70584	-6.32276
3.156	-8.76642	9.87752	-6.24246
3.157	-8.60985	9.808	-6.24775
3.158	-8.76303	10.096	-6.26639
3.159	-8.48967	9.93231	-6.37282
3.161	-8.00276	9.18726	-6.38618
3.162	-8.17371	9.46184	-6.10227
3.163	-8.27273	9.79639	-5.99188
3.164	-8.05467	9.87774	-6.05809
3.166	-8.01856	9.85692	-6.48277
3.167	-8.2716	9.96566	-6.66832
3.168	-8.2039	9.57879	-6.1767
3.169	-7.98781	9.00632	-6.09934
3.171	-8.37711	9.38504	-6.68593
3.172	-8.67219	9.08217	-6.80983
3.173	-7.89189	8.81485	-6.5867
3.174	-7.5748	9.44154	-6.56527
3.176	-7.78892	9.79336	-6.60094
3.177	-7.82024	9.89899	-6.74157
3.178	-8.35257	9.25356	-6.68388
3.179	-7.8256	8.78049	-6.41025
3.181	-7.36492	9.05196	-6.16569
3.182	-7.64307	8.991	-5.92186
3.183	-7.4566	8.90061	-6.05838
3.184	-7.45011	9.19682	-6.52005
3.186	-7.62812	9.78017	-6.32658
3.187	-7.07209	9.53984	-6.06249
3.188	-6.7457	9.32763	-6.22103
3.189	-7.36097	9.81496	-6.31454
3.191	-7.64307	9.48886	-6.16437
3.192	-7.71473	9.14576	-5.98572
3.193	-7.98499	9.22541	-5.89148
3.194	-8.27048	9.63293	-5.9433
3.196	-8.56951	10.2413	-6.17597
3.197	-8.38275	10.185	-6.19754
3.198	-7.99429	9.90898	-6.20899
3.199	-8.12604	9.77349	-6.35109
3.201	-8.20503	9.79993	-6.29135
3.202	-8.34523	10.0637	-6.18683
3.203	-8.11475	10.047	-6.4515
3.204	-8.17653	9.69073	-6.65466
3.206	-8.58954	9.0669	-6.36607
3.207	-8.81099	8.95497	-5.94623
3.208	-8.74723	9.46558	-6.09332
3.209	-8.53114	9.91523	-6.36151
3.211	-8.46372	9.48101	-6.32731
3.212	-8.26624	9.24395	-6.21633
3.213	-8.24001	9.87982	-6.21839
3.214	-8.11983	9.53356	-6.29149
3.216	-7.96749	8.98794	-6.33906
3.217	-7.71078	8.91436	-6.41774
3.218	-7.83434	9.59206	-6.4446
3.219	-8.52578	10.0511	-6.4744
3.221	-8.54525	9.75719	-6.24202
3.222	-7.98132	9.86065	-6.1353
3.223	-7.78554	10.2509	-6.44739
3.224	-7.88343	10.512	-6.77342
3.226	-7.75338	10.2284	-6.81027
3.227	-7.81488	10.0544	-6.64938
3.228	-7.86255	9.92747	-6.68035
3.229	-7.21738	9.26964	-6.5293
3.231	-7.7624	9.28667	-6.03945
3.232	-8.58277	9.55952	-5.89588
3.233	-8.2575	9.75657	-5.96752
3.234	-8.17541	10.0178	-5.80898
3.236	-8.02702	9.75632	-5.87782
3.237	-7.90825	9.26669	-6.04811
3.238	-7.79908	9.53713	-6.05178
3.239	-7.93533	10.0242	-6.19285
3.241	-8.24875	10.1342	-6.43814
3.242	-8.22703	10.219	-6.43682
3.243	-8.15143	10.2397	-6.14807
3.244	-7.95903	10.1122	-6.07541
3.246	-7.86114	9.85681	-6.20136
3.247	-7.81431	9.61831	-6.18257
3.248	-8.05579	9.88361	-5.89852
3.249	-8.35793	10.6428	-5.70813
3.25	-8.2307	10.6862	-6.07556
3.252	-8.21208	9.75917	-6.60064
3.253	-7.97144	9.23845	-6.76403
3.254	-7.74012	9.75665	-6.61532
3.255	-8.1204	10.4773	-6.48042
3.257	-8.00755	10.5347	-6.29604
3.258	-8.02928	9.87812	-6.23219
3.259	-8.48488	9.62189	-6.289
3.26	-8.39545	9.95651	-6.11035
3.262	-8.30123	10.1855	-6.02477
3.263	-8.08062	10.1607	-6.11916
3.264	-7.66903	10.0025	-6.12635
3.265	-7.84421	10.0713	-6.273
3.267	-8.10685	10.0272	-6.3348
3.268	-8.11983	9.7198	-6.20767
3.269	-8.14663	9.23253	-6.21457
3.27	-7.7751	8.9005	-6.4079
3.272	-7.62869	9.32665	-6.55455
3.273	-7.65972	10.0126	-6.50728
3.274	-7.63038	9.95099	-6.27755
3.275	-8.21659	9.6662	-6.15732
3.277	-8.55286	9.44877	-6.30793
3.278	-7.53221	9.2923	-6.41524
3.279	-7.16462	9.30884	-6.38471
3.28	-8.0005	8.7862	-6.43227
3.282	-8.43156	8.56162	-6.64175
3.283	-8.3568	8.94311	-6.64321
3.284	-7.79287	9.48123	-6.63411
3.285	-7.38946	9.89712	-6.79529
3.287	-7.39877	9.72671	-6.77372
3.288	-7.83688	9.81431	-6.68476
3.289	-8.2575	10.0215	-6.4606
3.29	-8.53989	9.69853	-6.22147
3.292	-8.46259	9.22227	-6.07747
3.293	-8.16299	8.90077	-6.108
3.294	-7.86001	8.79281	-6.42097
3.295	-7.31583	8.81428	-6.49892
3.297	-6.85939	9.1695	-6.25641
3.298	-7.17224	9.48577	-6.24672
3.299	-7.83152	9.37671	-6.4788
3.3	-8.27132	9.37348	-6.49466
3.302	-8.25045	9.54571	-6.44989
3.303	-8.07977	9.68743	-6.57642
3.304	-8.37203	9.62717	-6.64395
3.305	-8.48375	9.70424	-6.53693
3.307	-8.23352	9.8201	-6.26566
3.308	-8.33649	9.84701	-6.10404
3.309	-8.46372	9.99236	-6.37135
3.31	-8.22872	10.1791	-6.54457
3.312	-7.97398	10.3712	-6.1858
3.313	-8.08683	10.0887	-5.97632
3.314	-8.35793	9.37749	-6.28547
3.315	-8.64426	9.15467	-6.61576
3.317	-8.7004	9.53691	-6.66054
3.318	-8.57628	9.51174	-6.5384
3.319	-8.41463	9.14246	-6.50552
3.32	-8.02138	8.97251	-6.61107
3.322	-8.01207	9.21509	-6.41392
3.323	-8.41125	9.47446	-6.06792
3.324	-8.33028	9.22592	-5.97442
3.325	-8.28204	9.01531	-5.91262
3.327	-8.30602	9.31328	-5.93096
3.328	-7.77397	9.676	-6.0782
3.329	-7.7971	9.41815	-6.21677
3.33	-8.53481	9.31314	-6.32937
3.332	-8.53932	9.81696	-6.33304
3.333	-8.37909	9.98142	-6.46838
3.334	-8.17936	9.63911	-6.82289
3.335	-7.40611	9.18453	-6.67507
3.337	-7.57085	8.98645	-6.12253
3.338	-8.20446	9.51333	-6.00084
3.339	-8.0462	9.99133	-6.17714
3.34	-7.89161	10.0696	-6.34463
3.342	-7.8933	9.91187	-6.47792
3.343	-7.57904	9.50529	-6.36019
3.344	-7.24361	9.60199	-6.10418
3.345	-7.42049	9.65497	-5.98939
3.347	-7.52713	9.31926	-6.14896
3.348	-7.49638	9.15659	-6.34757
3.349	-7.7026	9.12489	-6.30544
3.35	-7.6868	8.98978	-6.39058
3.352	-7.8098	9.23515	-6.49715
3.353	-8.35595	9.38047	-6.41642
3.354	-8.74864	9.06498	-6.46853
3.355	-8.5255	8.97865	-6.60123
3.357	-8.02758	9.37191	-6.54853
3.358	-7.79344	9.60824	-6.27784
3.359	-8.24904	9.40334	-6.03504
3.36	-8.63411	9.81715	-6.05824
3.362	-8.56499	10.2288	-6.21692
3.363	-8.30179	9.77985	-6.38177
3.364	-7.89894	9.64414	-6.25524
3.365	-7.9043	9.59728	-5.85654
3.367	-8.0778	9.36488	-5.91511
3.368	-8.13901	9.38883	-6.08334
3.369	-8.27696	9.16593	-6.28166
3.37	-8.28881	9.42143	-6.45767
3.371	-8.08259	10.1724	-6.36372
3.373	-8.21941	9.86723	-6.10653
3.374	-8.64624	9.40846	-5.99218
3.375	-8.46767	9.54758	-6.36636
3.376	-8.22083	9.58077	-6.46427
3.378	-8.00219	9.60359	-6.30324
3.379	-7.24926	9.51523	-6.18536
3.38	-7.23007	9.24693	-5.97779
3.381	-7.99796	8.90911	-6.1215
3.383	-8.50885	8.51173	-6.33935
3.384	-8.9464	8.61252	-6.27549
3.385	-9.01157	9.09203	-6.36533
3.386	-8.79152	9.25989	-6.59947
3.388	-8.48572	9.09452	-6.61826
3.389	-7.93533	8.89	-6.4628
3.39	-7.83378	9.05275	-6.401
3.391	-8.37457	9.08715	-6.44489
3.393	-8.74752	9.07581	-6.43124
3.394	-8.36301	9.60738	-6.47249
3.395	-8.01376	9.80949	-6.52328
3.396	-8.41943	9.64918	-6.46647
3.398	-8.91198	9.75364	-6.26419
3.399	-9.15149	10.006	-6.18859
3.4	-9.09112	10.2104	-6.33583
3.401	-8.32069	10.3267	-6.28621
3.403	-7.66621	10.1439	-6.18331
3.404	-7.96891	9.57879	-5.9637
3.405	-8.44087	9.41818	-5.79767
3.406	-8.31533	9.47654	-6.1058
3.408	-7.72488	9.35889	-6.48291
3.409	-7.52403	9.29996	-6.53561
3.41	-8.07752	9.22657	-6.4333
3.411	-8.754	8.79584	-6.36372
3.413	-8.33705	9.04871	-6.33583
3.414	-7.81093	9.95687	-6.43755
3.415	-7.92067	10.0781	-6.61386
3.416	-7.74068	9.79842	-6.45517
3.418	-7.53221	9.30169	-6.18463
3.419	-8.08316	8.9861	-6.08407
3.42	-8.82509	9.31799	-6.29737
3.421	-8.7935	9.63366	-6.45767
3.423	-8.27668	9.41469	-6.15512
3.424	-7.77679	9.06585	-6.11431
3.425	-7.89471	9.23082	-6.47778
3.426	-8.20898	9.2825	-6.60167
3.428	-8.04338	8.98095	-6.55279
3.429	-7.78779	9.17053	-6.45194
3.43	-7.57875	9.707	-6.43946
3.431	-7.56521	9.66761	-6.46662
3.433	-7.74802	9.27021	-6.04987
3.434	-7.79146	8.98252	-5.98117
3.435	-7.51725	9.17373	-6.39675
3.436	-7.72686	9.5505	-6.56218
3.438	-8.5492	9.56076	-6.63382
3.439	-9.08943	9.51136	-6.47411
3.44	-8.92552	9.6684	-6.15174
3.441	-8.52719	9.66975	-6.10756
3.443	-8.18867	9.40884	-6.27402
3.444	-8.34805	9.33843	-6.20107
3.445	-9.05275	9.47619	-5.98425
3.446	-9.14472	9.50513	-5.88355
3.448	-8.80027	9.56845	-6.08613
3.449	-8.57007	9.73548	-6.23057
3.45	-8.25806	9.89065	-6.15233
3.451	-7.82785	9.67966	-6.35197
3.453	-7.91982	9.16011	-6.54457
3.454	-8.34382	9.26639	-6.36974
3.455	-8.42817	9.48799	-6.30617
3.456	-8.55653	8.79971	-6.58274
3.458	-8.78278	8.77118	-6.68857
3.459	-8.86459	9.37546	-6.45179
3.46	-8.81635	9.18401	-6.30735
3.461	-8.72325	9.07245	-6.3279
3.463	-8.04423	8.85905	-6.19769
3.464	-7.37028	8.508	-6.28019
3.465	-7.52431	8.64094	-6.3345
3.466	-7.99373	8.88488	-6.2407
3.468	-8.63721	9.12051	-6.51888
3.469	-8.74667	9.34089	-6.4493
3.47	-8.06933	9.44834	-6.21692
3.471	-7.7435	9.54092	-6.3599
3.473	-7.54293	9.3995	-6.55939
3.474	-7.64477	9.03363	-6.47998
3.475	-8.11532	8.96547	-6.46912
3.476	-8.25947	8.73279	-6.16217
3.478	-8.3252	8.8401	-5.88061
3.479	-8.14917	9.49874	-6.05016
3.48	-8.00755	9.82484	-6.15483
3.481	-8.01037	9.39842	-6.27109
3.483	-8.35595	9.31368	-6.41965
3.484	-8.16469	9.77822	-6.36929
3.485	-7.57452	9.77449	-6.37385
3.486	-7.69808	9.73578	-6.32511
3.488	-7.86819	9.81853	-6.02227
3.489	-8.33056	9.5001	-6.2752
3.49	-8.76444	9.42903	-6.22367
3.491	-8.78362	9.74823	-6.11695
3.492	-8.91988	9.75118	-6.35241
3.494	-8.7698	10.0095	-6.51829
3.495	-8.58079	10.205	-6.65378
3.496	-8.37288	9.41872	-6.56042
3.497	-8.36498	8.84035	-6.70164
3.499	-8.4293	9.02825	-7.02121
3.5	-8.29445	9.1583	-7.06877
3.501	-8.20136	9.32449	-6.77504
3.502	-8.20503	9.27283	-6.52798
3.504	-8.20813	9.0107	-6.51213
3.505	-8.0462	9.2181	-6.55382
3.506	-8.02251	9.99122	-6.61268
3.507	-8.12124	10.3255	-6.67698
3.509	-7.88089	9.99411	-6.49436
3.51	-7.7624	9.73015	-6.438
3.511	-7.91136	9.58691	-6.44269
3.512	-8.06482	9.86826	-6.34317
3.514	-7.89161	9.60353	-6.47176
3.515	-8.15256	9.40499	-6.40717
3.516	-8.47133	9.77376	-6.30764
3.517	-8.17964	9.60486	-6.41612
3.519	-8.22365	9.09154	-6.41172
3.52	-8.07244	9.17048	-6.38236
3.521	-8.68997	9.39341	-6.48335
3.522	-9.0567	9.29146	-6.51961
3.524	-8.14917	9.42097	-6.69738
3.525	-7.31555	9.48131	-6.64556
3.526	-7.75451	9.39127	-6.55455
3.527	-8.33423	9.04676	-6.63015
3.529	-8.01291	9.45781	-6.33186
3.53	-7.67326	10.0222	-6.38251
3.531	-7.98611	9.82901	-6.50567
3.532	-8.21236	9.74696	-6.30089
3.534	-8.16807	9.339	-6.32452
3.535	-8.02109	9.00886	-6.27652
3.536	-7.71332	9.21961	-6.30148
3.537	-7.77707	9.6073	-6.69929
3.539	-8.06256	9.76382	-6.83669
3.54	-8.03605	9.62535	-6.78164
3.541	-7.79767	9.4966	-6.83787
3.542	-8.37824	9.47205	-6.44255
3.544	-8.74385	9.32643	-6.17875
3.545	-8.07498	9.55513	-6.45473
3.546	-7.91531	9.86645	-6.74215
3.547	-8.33339	9.8063	-6.63925
3.549	-9.02059	9.40689	-6.25377
3.55	-8.97179	8.958	-6.2981
3.551	-8.30912	8.84167	-6.7263
3.552	-8.16751	8.48228	-6.69503
3.554	-8.01376	8.87475	-6.39381
3.555	-7.95508	10.079	-6.43007
3.556	-8.19656	10.0836	-6.4719
3.557	-8.64765	9.41052	-6.55514
3.559	-8.84682	8.71669	-6.44166
3.56	-8.52663	8.83953	-6.369
3.561	-7.73589	9.55944	-6.76608
3.562	-7.82898	8.94741	-6.99215
3.564	-8.43128	8.53358	-6.71441
3.565	-8.02674	9.35126	-6.42566
3.566	-7.89387	9.83948	-6.37708
3.567	-8.10657	9.67108	-6.47469
3.569	-8.42253	9.92701	-6.42141
3.57	-8.36075	9.93147	-6.32922
3.571	-7.57227	10.0343	-6.60666
3.572	-8.30066	9.43466	-6.64953
3.574	-8.67784	8.89879	-6.23307
3.575	-7.74915	9.0682	-6.07747
3.576	-8.07187	9.15854	-6.25259
3.577	-8.62029	9.33458	-6.43256
3.579	-8.08344	9.75708	-6.20826
3.58	-7.61909	10.0246	-6.21178
3.581	-7.18888	10.2261	-6.70648
3.582	-7.17196	10.1757	-6.91919
3.584	-8.44764	9.84828	-6.64189
3.585	-8.62367	9.72909	-6.53796
3.586	-7.9438	9.36184	-6.6899
3.587	-7.80331	9.30776	-6.40453
3.589	-8.29897	9.67592	-6.33876
3.59	-8.91593	9.73006	-6.54516
3.591	-8.45413	8.74446	-6.41363
3.592	-8.08541	8.23309	-6.30647
3.594	-8.17766	9.06636	-6.13706
3.595	-8.44905	9.97898	-6.40188
3.596	-8.45949	10.1276	-6.47176
3.597	-8.19403	9.7194	-6.54442
3.599	-8.22083	9.62102	-6.70179
3.6	-8.27471	9.13561	-6.69019
3.601	-8.01122	8.83867	-6.59976
3.602	-7.81939	9.32752	-6.36636
3.604	-7.76212	9.91317	-6.42067
3.605	-7.39708	9.89755	-6.48203
3.606	-7.84929	9.13886	-6.38383
3.607	-7.60781	8.73602	-6.18022
3.609	-7.03852	8.72965	-6.13971
3.61	-8.01968	9.0093	-6.18213
3.611	-8.8801	9.32665	-6.13222
3.612	-8.41915	9.17099	-6.23101
3.614	-8.16356	9.00375	-6.45091
3.615	-8.35454	8.87757	-6.58949
3.616	-8.06003	8.91374	-6.91156
3.617	-8.25976	9.41858	-7.15362
3.618	-8.69025	9.11008	-6.7881
3.62	-8.38332	8.68409	-6.40394
3.621	-7.87101	8.92235	-6.62531
3.622	-8.8172	9.29352	-6.79544
3.623	-9.46886	9.37909	-6.59536
3.625	-8.50688	9.3371	-6.65202
3.626	-7.80895	9.21355	-7.08859
3.627	-7.84111	9.08761	-7.09549
3.628	-7.59399	9.31953	-6.82113
3.63	-7.64251	9.24644	-6.78722
3.631	-8.52296	8.99492	-6.72336
3.632	-9.04824	8.66947	-6.49363
3.633	-8.33282	8.94573	-6.3646
3.635	-8.30715	9.9583	-6.62002
3.636	-8.33733	10.2317	-6.86018
3.637	-7.86678	10.0553	-6.9139
3.638	-8.04395	9.10775	-6.94605
3.64	-8.72354	8.57221	-7.09608
3.641	-8.23606	9.29682	-7.04719
3.642	-7.71642	9.55164	-6.68256
3.643	-7.94549	9.53282	-6.49378
3.645	-8.34834	9.76926	-6.26771
3.646	-8.73115	10.2349	-6.42185
3.647	-8.32944	9.67316	-6.49084
3.648	-8.40984	9.01969	-6.6325
3.65	-8.75908	8.81726	-6.93402
3.651	-8.96417	8.6554	-6.71647
3.652	-9.54615	9.0083	-6.47102
3.653	-9.32414	9.22844	-6.29179
3.655	-8.87446	9.49314	-6.40218
3.656	-8.55399	9.54303	-6.65158
3.657	-8.00078	9.29487	-6.46383
3.658	-7.83773	9.46864	-6.30852
3.66	-7.6411	10.0845	-6.59419
3.661	-8.5585	9.76742	-6.64938
3.662	-9.12695	9.64563	-6.52783
3.663	-8.72861	9.8485	-6.454
3.665	-8.20362	9.95348	-6.66362
3.666	-8.00022	10.3371	-6.25832
3.667	-8.57007	9.79533	-5.99702
3.668	-8.33677	9.29625	-6.55558
3.67	-8.17202	9.41163	-6.62795
3.671	-8.22054	10.1517	-6.55367
3.672	-8.01856	10.4887	-6.71632
3.673	-8.185	9.67064	-6.72043
3.675	-7.98273	8.84958	-6.52886
3.676	-7.59935	8.51013	-6.60696
3.677	-7.83293	8.55196	-6.73349
3.678	-8.19092	8.64116	-6.71162
3.68	-8.43664	9.14089	-6.7241
3.681	-8.18584	9.54138	-6.53576
3.682	-7.89528	9.10646	-6.21487
3.683	-8.27217	9.32725	-6.13075
3.685	-8.29361	9.4861	-6.02374
3.686	-7.75112	8.94365	-6.15512
3.687	-8.04395	8.80283	-6.55161
3.688	-8.19741	8.84387	-6.50728
3.69	-8.18669	8.7178	-6.36929
3.691	-8.19826	8.71577	-6.241
3.692	-7.83575	9.04035	-6.34595
3.693	-7.61091	9.48656	-6.45091
3.695	-7.13839	10.1289	-6.54281
3.696	-7.31555	9.48569	-6.77973
3.697	-8.27584	8.45391	-6.8568
3.698	-8.50716	9.06709	-6.93035
3.7	-8.57346	9.34138	-7.02297
3.701	-8.88659	8.90629	-6.97938
3.702	-8.60618	9.49159	-6.71353
3.703	-8.28938	9.82554	-6.81996
3.705	-7.62107	9.18675	-6.78296
3.706	-7.08281	9.16463	-6.87456
3.707	-7.52826	8.92172	-7.14305
3.708	-7.89443	8.44833	-6.94047
3.71	-7.50795	8.67692	-6.65672
3.711	-7.74463	9.0319	-6.48732
3.712	-8.49672	9.01604	-6.60314
3.713	-8.53481	8.6463	-6.74729
3.715	-8.24847	8.49056	-6.96073
3.716	-7.68483	8.73975	-6.98231
3.717	-7.09071	9.42771	-6.56585
3.718	-7.88004	9.47535	-6.45678
3.72	-8.13845	9.68578	-6.37678
3.721	-8.2338	9.56631	-6.36651
3.722	-8.62085	9.07944	-6.62575
3.723	-8.2922	9.53101	-6.77797
3.725	-8.19233	9.60169	-6.71881
3.726	-8.47331	9.43136	-6.30177
3.727	-8.48008	8.87454	-6.24555
3.728	-8.46908	8.52251	-6.73188
3.73	-8.1881	8.94268	-6.98848
3.731	-8.01348	9.38207	-7.02562
3.732	-7.9847	9.36953	-6.71999
3.733	-7.82531	9.20713	-6.598
3.735	-8.40053	9.55925	-6.70281
3.736	-8.95148	9.43396	-6.64219
3.737	-8.64201	9.66572	-6.72615
3.738	-8.35793	9.87008	-6.58729
3.739	-8.2228	9.25516	-6.45356
3.741	-7.49892	9.23258	-6.58905
3.742	-8.20982	9.29671	-6.60857
3.743	-9.0725	9.08131	-6.54354
3.744	-8.72777	9.37289	-6.67478
3.746	-8.5224	9.86293	-6.72718
3.747	-8.04338	9.90391	-6.34067
3.748	-7.94098	9.51387	-6.14793
3.749	-8.65668	9.41848	-6.51066
3.751	-8.5365	9.72053	-6.70619
3.752	-8.24904	9.23691	-6.50347
3.753	-7.58806	8.98483	-6.55705
3.754	-7.01708	9.15819	-6.67595
3.756	-7.58214	9.02473	-6.35462
3.757	-7.94605	9.14484	-6.17567
3.758	-8.09642	9.19067	-6.25391
3.759	-8.12942	9.22354	-6.16349
3.761	-8.49616	9.14113	-6.45091
3.762	-8.57176	9.3891	-6.64439
3.763	-8.26145	9.57606	-6.45811
3.764	-8.06313	9.05618	-6.43477
3.766	-8.04423	9.20231	-6.69973
3.767	-8.15312	9.3659	-6.73144
3.768	-8.06792	9.26953	-6.4559
3.769	-8.07582	9.68954	-6.32526
3.771	-8.05946	9.7952	-6.33656
3.772	-7.93533	9.95297	-6.38001
3.773	-7.67157	10.0617	-6.5406
3.774	-8.02279	9.54939	-6.44519
3.776	-8.47049	8.95648	-6.11094
3.777	-8.07498	8.77161	-6.07556
3.778	-8.12181	8.50163	-6.15659
3.779	-8.19036	8.86807	-6.4424
3.781	-8.3678	9.59035	-6.62956
3.782	-8.73369	9.22714	-6.43697
3.783	-8.76698	8.98168	-6.50053
3.784	-8.74864	9.20028	-6.44005
3.786	-8.65386	9.52511	-6.48262
3.787	-8.25016	10.0464	-6.93328
3.788	-7.6899	9.96596	-6.85284
3.789	-7.86199	9.80267	-6.22955
3.791	-8.46259	9.45854	-6.0371
3.792	-9.16447	9.36496	-6.35109
3.793	-9.2821	9.96352	-6.6187
3.794	-8.87813	10.438	-6.67771
3.796	-8.50857	10.4064	-6.70678
3.797	-8.00473	10.0644	-6.5249
3.798	-8.42225	10.412	-6.3003
3.799	-8.5018	10.1691	-6.20591
3.801	-7.76438	9.40767	-6.29707
3.802	-8.09021	9.24731	-6.53209
3.803	-8.27499	8.87687	-6.36533
3.804	-8.1692	8.4629	-6.32438
3.806	-8.30348	8.61371	-6.52857
3.807	-8.24565	8.82451	-6.26522
3.808	-8.81832	8.57159	-6.09171
3.809	-8.85415	8.95044	-6.21164
3.811	-8.21462	9.24441	-6.10081
3.812	-8.23239	9.10402	-6.31175
3.813	-8.45779	8.81969	-6.41377
3.814	-8.42507	8.45047	-6.25685
3.816	-8.39093	8.8489	-6.30324
3.817	-7.93251	8.96723	-6.48027
3.818	-7.80162	8.53098	-6.73144
3.819	-8.37316	8.77405	-6.6441
3.821	-8.23578	9.65362	-6.35579
3.822	-7.94605	9.83727	-6.32203
3.823	-8.04084	9.34763	-6.38779
3.824	-8.41209	9.23805	-6.27358
3.826	-8.57656	9.91794	-6.11211
3.827	-8.13055	10.0627	-6.05383
3.828	-8.21744	9.10689	-6.20635
3.829	-8.20757	8.91858	-6.46956
3.831	-8.07469	9.71193	-6.47924
3.832	-8.30376	9.74111	-6.21472
3.833	-8.35511	9.45313	-6.03181
3.834	-8.09811	9.39885	-6.24613
3.836	-8.33141	8.9927	-6.60505
3.837	-8.61831	8.98672	-6.55294
3.838	-8.084	9.2734	-6.36284
3.839	-7.84957	9.0642	-6.37869
3.841	-8.3537	8.90166	-6.17817
3.842	-8.57317	9.06983	-5.96238
3.843	-8.62311	9.0858	-6.19593
3.844	-8.97207	9.12048	-6.28019
3.846	-9.19127	9.27338	-6.27447
3.847	-8.72043	9.19555	-6.44299
3.848	-7.96326	9.12462	-6.56395
3.849	-8.11504	9.11593	-6.72674
3.851	-8.27443	9.05889	-7.01094
3.852	-8.14071	9.33353	-6.82421
3.853	-8.50885	9.11306	-6.40702
3.854	-8.90267	8.8322	-6.21824
3.856	-8.95035	8.82662	-6.09816
3.857	-8.56499	8.41111	-6.19138
3.858	-8.10403	8.75272	-6.27652
3.859	-8.31843	9.16853	-6.21575
3.86	-8.6327	8.94955	-6.27182
3.862	-8.42366	9.0319	-6.11211
3.863	-8.50744	8.71707	-5.88869
3.864	-8.58418	8.55529	-6.14118
3.865	-8.14945	9.04425	-6.5384
3.867	-8.17061	9.14538	-6.69533
3.868	-8.15397	9.40229	-6.53415
3.869	-8.25411	9.71813	-6.44989
3.87	-8.78532	9.03653	-6.41612
3.872	-8.84794	8.95976	-6.36225
3.873	-8.53932	9.58418	-6.49657
3.874	-8.57966	9.71815	-6.32467
3.875	-8.14325	9.67424	-6.20165
3.877	-7.90035	9.13591	-6.55675
3.878	-8.21067	8.90283	-6.56967
3.879	-8.36667	8.90413	-6.19285
3.88	-8.44623	8.87524	-6.05251
3.882	-8.13507	8.8133	-6.20577
3.883	-8.01376	8.86855	-6.43961
3.884	-8.1929	9.11433	-6.31028
3.885	-8.54807	9.03945	-6.05031
3.887	-8.58446	8.9038	-6.2087
3.888	-8.10883	9.44974	-6.58655
3.889	-7.84675	9.95543	-6.58846
3.89	-8.0541	9.7018	-6.45326
3.892	-8.04338	9.15702	-6.60652
3.893	-8.10178	8.70507	-6.65261
3.894	-8.1644	8.76552	-6.38089
3.895	-8.24001	9.1541	-6.36328
3.897	-8.09162	8.86328	-6.59727
3.898	-8.06849	8.41246	-6.51726
3.899	-9.18619	8.94281	-6.54971
3.9	-9.38197	9.88429	-6.48233
3.902	-8.29699	10.1359	-6.33142
3.903	-7.84704	9.80429	-6.5889
3.904	-7.72009	9.28897	-6.57554
3.905	-7.67411	8.80624	-6.48321
3.907	-8.11363	8.44351	-6.69738
3.908	-8.43353	8.42307	-6.69533
3.909	-8.06539	8.35653	-6.58846
3.91	-7.65661	8.53547	-6.66553
3.912	-7.84534	9.17102	-6.5682
3.913	-8.19431	9.24733	-6.30823
3.914	-8.40984	9.33989	-6.27182
3.915	-8.70464	9.70933	-6.50376
3.917	-8.71	9.68902	-6.72058
3.918	-8.3836	9.86504	-6.59022
3.919	-8.59631	9.87381	-6.48247
3.92	-8.86233	9.34436	-6.70252
3.922	-8.69109	9.17963	-6.77107
3.923	-8.98307	9.24601	-6.6623
3.924	-9.4209	8.78994	-6.53106
3.925	-9.24938	8.46265	-6.36827
3.927	-8.66232	8.91203	-6.2363
3.928	-8.0053	9.7227	-6.20165
3.929	-7.83491	10.0757	-6.32423
3.93	-8.17315	9.67026	-6.37194
3.932	-8.53876	9.64417	-6.29663
3.933	-8.44087	9.8243	-6.33832
3.934	-8.3805	9.48299	-6.46926
3.935	-8.74413	8.85329	-6.35667
3.937	-8.62226	8.77973	-6.28415
3.938	-8.22534	9.2378	-6.31733
3.939	-8.18387	9.94725	-6.43154
3.94	-8.1881	10.0649	-6.55352
3.942	-8.10149	9.12643	-6.36328
3.943	-8.17823	8.66956	-6.21149
3.944	-8.24932	9.10372	-6.42493
3.945	-8.23606	9.36826	-6.6256
3.947	-8.09698	9.27833	-6.60373
3.948	-7.96721	9.35296	-6.54354
3.949	-8.03802	9.52384	-6.44416
3.95	-7.92038	9.59365	-6.29722
3.952	-8.06341	9.47487	-6.44842
3.953	-8.48459	9.10074	-6.51125
3.954	-8.51562	9.1002	-6.36328
3.955	-8.56358	9.57616	-6.2385
3.957	-8.5145	10.0981	-6.2843
3.958	-8.22336	9.83507	-6.56541
3.959	-8.15058	9.19988	-6.65246
3.96	-8.32323	9.0044	-6.41744
3.962	-8.7399	8.81985	-6.188
3.963	-8.89562	8.87456	-6.15806
3.964	-8.84766	9.13182	-6.31439
3.965	-8.81917	9.28447	-6.50596
3.967	-8.42733	9.21035	-6.64791
3.968	-8.26878	9.1338	-6.62076
3.969	-8.76162	9.48824	-6.46882
3.97	-8.7588	9.61065	-6.50567
3.972	-8.28063	9.41377	-6.67316
3.973	-8.3348	9.28125	-6.6554
3.974	-8.62706	9.48556	-6.49686
3.975	-8.64173	9.82021	-6.42141
3.977	-8.37232	9.33883	-6.59404
3.978	-8.26229	9.16712	-6.77181
3.979	-8.14353	9.92281	-6.58582
3.98	-8.07046	9.90432	-6.33759
3.982	-8.36075	9.32202	-6.42816
3.983	-8.57938	9.3534	-6.57613
3.984	-8.57543	9.52405	-6.52475
3.985	-8.58643	9.37773	-6.37781
3.986	-8.6248	9.25859	-6.47381
3.988	-8.28515	9.42884	-6.75302
3.989	-8.04253	9.60075	-6.61033
3.99	-8.44482	9.58201	-6.29913
3.991	-8.55145	9.67809	-6.34346
3.993	-8.34411	9.39149	-6.43036
3.994	-8.25665	8.68696	-6.35095
3.995	-8.23606	8.60312	-6.27094
3.996	-8.32125	8.90369	-6.28357
3.998	-8.49136	9.16823	-6.40981
3.999	-8.61662	9.32191	-6.49642
4	-8.81437	9.46523	-6.50537
4.001	-8.48459	9.60795	-6.54222
4.003	-7.80387	9.47587	-6.56483
4.004	-8.05833	9.00063	-6.58083
4.005	-8.96812	8.90421	-6.33406
4.006	-9.25136	9.39771	-6.11299
4.008	-8.95204	9.32595	-6.17097
4.009	-8.73059	9.32205	-6.1971
4.01	-8.31646	9.61937	-6.19608
4.011	-7.93872	9.7315	-6.10492
4.013	-8.12378	9.63001	-5.90704
4.014	-8.63354	9.22635	-5.9753
4.015	-8.93032	9.46065	-6.29898
4.016	-8.50885	10.0365	-6.54119
4.018	-7.8397	10.0756	-6.66626
4.019	-7.91079	9.76886	-6.78678
4.02	-8.29615	9.50979	-6.82715
4.021	-8.28458	9.2443	-6.77357
4.023	-8.31251	8.68396	-6.64997
4.024	-8.22647	8.28618	-6.37355
4.025	-7.92772	8.26092	-6.31263
4.026	-7.80782	8.24397	-6.39337
4.028	-7.95593	8.69441	-6.32805
4.029	-8.39376	9.59395	-6.26757
4.03	-8.58446	9.79495	-6.41906
4.031	-8.35736	9.28431	-6.5155
4.033	-8.10037	8.72226	-6.54163
4.034	-8.18472	8.77332	-6.49627
4.035	-8.66627	9.07224	-6.3803
4.036	-9.22032	8.94787	-6.38001
4.038	-9.04429	9.38328	-6.22382
4.039	-8.58248	9.89937	-6.34008
4.04	-8.85697	9.83992	-6.6162
4.041	-8.81353	9.67435	-6.57422
4.043	-8.12209	9.23483	-6.62428
4.044	-8.20305	8.86796	-6.50303
4.045	-8.66063	9.38012	-6.22411
4.046	-8.53283	10.0598	-6.29766
4.048	-8.19008	9.85716	-6.40702
4.049	-8.29333	9.24081	-6.33773
4.05	-8.59772	9.42603	-6.28885
4.051	-8.73031	9.83721	-6.36005
4.053	-8.65809	9.61783	-6.54618
4.054	-8.30997	9.30491	-6.72748
4.055	-8.21941	9.12151	-6.7034
4.056	-8.54694	9.00091	-6.65951
4.058	-8.48459	8.79316	-6.59595
4.059	-8.21264	8.65699	-6.38324
4.06	-8.16581	9.16677	-6.45752
4.061	-8.37288	9.76628	-6.78003
4.063	-8.34185	9.81176	-6.74993
4.064	-7.99147	9.89411	-6.32614
4.065	-8.18613	9.91166	-6.02389
4.066	-8.50406	9.58986	-6.15057
4.068	-8.27612	9.24877	-6.4973
4.069	-8.07921	9.01834	-6.50919
4.07	-7.9627	9.25572	-6.59668
4.071	-8.2764	9.48594	-6.57495
4.073	-8.54863	9.49991	-6.28048
4.074	-8.53312	9.08504	-6.53782
4.075	-8.78362	8.49514	-6.85519
4.076	-9.01439	8.72884	-6.51477
4.078	-8.79181	9.13437	-6.2018
4.079	-8.32295	9.28594	-6.62354
4.08	-8.051	9.55546	-6.7103
4.081	-8.08965	9.46501	-6.34507
4.083	-8.44736	9.20145	-6.3897
4.084	-8.52465	9.23529	-6.37986
4.085	-8.44087	9.43637	-6.31557
4.086	-8.36019	9.82481	-6.44798
4.088	-8.04705	9.80172	-6.62531
4.089	-7.78977	9.19804	-6.51037
4.09	-7.78864	8.75653	-6.28371
4.091	-7.83716	8.64246	-6.36841
4.093	-7.71304	8.792	-6.49143
4.094	-7.6789	8.90367	-6.61239
4.095	-7.6332	8.89086	-6.65481
4.096	-8.03435	9.2534	-6.44431
4.098	-8.50434	9.87587	-6.40658
4.099	-8.07611	10.2249	-6.55866
4.1	-7.68426	9.6453	-6.59096
4.101	-7.90205	8.90453	-6.74509
4.103	-7.79033	9.15613	-6.93079
4.104	-7.85211	9.74281	-6.88631
4.105	-8.17625	9.86003	-6.58068
4.106	-7.88738	9.74993	-6.39175
4.107	-7.91756	9.48984	-6.46779
4.109	-8.20982	9.50497	-6.40423
4.11	-8.22562	9.35711	-6.16584
4.111	-8.30151	9.14019	-6.16554
4.112	-8.77968	9.17075	-6.43946
4.114	-8.59433	9.67622	-6.47836
4.115	-8.14748	10.3332	-6.40687
4.116	-8.43579	10.3906	-6.51433
4.117	-8.34834	9.45074	-6.13809
4.119	-8.39291	8.99795	-6.17391
4.12	-8.23775	8.77308	-6.53429
4.121	-7.89866	8.36398	-6.11695
4.122	-8.04789	9.22107	-6.00436
4.124	-7.86565	10.0038	-6.13237
4.125	-8.08372	9.4867	-6.01978
4.126	-8.46456	8.57278	-6.13413
4.127	-8.28881	8.2639	-6.61195
4.129	-8.51873	8.292	-6.63925
4.13	-8.62903	8.40445	-6.46647
4.131	-8.47669	8.93436	-6.45781
4.132	-8.47331	8.76403	-6.31982
4.134	-8.30771	8.42451	-6.25524
4.135	-8.2812	8.98041	-6.28371
4.136	-8.55879	9.29885	-6.33759
4.137	-8.95881	8.92841	-6.39014
4.139	-8.92834	8.64722	-6.4813
4.14	-8.15763	9.42248	-6.60813
4.141	-7.66762	10.0732	-6.68094
4.142	-8.06369	10.2416	-6.75302
4.144	-8.79463	9.99444	-6.84785
4.145	-8.88518	9.23848	-6.65525
4.146	-8.62	9.0884	-6.36783
4.147	-8.63608	9.52156	-6.47895
4.149	-8.61182	9.44021	-6.58596
4.15	-8.60562	9.28347	-6.36768
4.151	-8.34128	9.38943	-6.2708
4.152	-8.13619	8.94812	-6.56923
4.154	-8.051	9.04934	-6.53165
4.155	-8.03859	9.48718	-6.37957
4.156	-8.55061	9.26493	-6.69709
4.157	-8.81099	9.44576	-6.89614
4.159	-8.80873	9.90015	-6.95559
4.16	-8.576	9.72793	-6.88308
4.161	-8.32831	9.49871	-6.55161
4.162	-8.6217	9.56612	-6.51271
4.164	-9.04062	9.68818	-6.50787
4.165	-8.84371	9.56336	-6.51624
4.166	-8.47923	9.3175	-6.45634
4.167	-8.47839	9.60121	-6.60549
4.169	-8.73962	9.40713	-6.42552
4.17	-8.38727	8.96214	-5.89162
4.171	-8.21039	9.16076	-6.15028
4.172	-8.48854	9.09871	-6.38221
4.174	-8.01686	9.35724	-6.21751
4.175	-8.23578	9.36474	-5.95651
4.176	-8.28063	8.99725	-6.09303
4.177	-8.10403	9.17102	-6.27769
4.179	-8.21913	9.39214	-6.20797
4.18	-8.21377	9.27892	-6.37194
4.181	-8.93145	9.21793	-6.47029
4.182	-8.90973	9.29314	-6.51712
4.184	-8.57261	9.31214	-6.7379
4.185	-8.63439	9.43039	-6.87838
4.186	-8.40109	9.1217	-6.89526
4.187	-7.88907	8.93377	-6.40027
4.189	-7.94069	9.37026	-6.00245
4.19	-8.71479	9.72546	-6.37928
4.191	-8.9165	9.40318	-6.86385
4.192	-8.78419	9.21498	-6.55881
4.194	-8.53622	9.59016	-6.37634
4.195	-7.94069	9.52292	-6.8342
4.196	-7.55308	9.0518	-6.80484
4.197	-7.8524	8.94614	-6.65496
4.199	-7.95395	9.47901	-6.4882
4.2	-7.94888	9.71804	-6.04855
4.201	-8.08965	9.54874	-6.1215
4.202	-8.20869	9.71574	-6.59301
4.204	-8.65668	10.0794	-6.57231
4.205	-8.67812	9.4952	-6.32658
4.206	-7.93533	8.83945	-6.50581
4.207	-7.53898	8.99314	-6.7354
4.209	-8.2685	8.95153	-6.27931
4.21	-7.88145	9.02245	-6.02814
4.211	-7.72178	9.00597	-6.46721
4.212	-8.80563	9.14073	-6.82084
4.214	-9.39325	9.78396	-6.64057
4.215	-9.28098	9.73055	-6.32614
4.216	-8.47895	8.86612	-6.38353
4.217	-8.43889	8.73542	-6.46779
4.219	-8.8533	9.22538	-6.46794
4.22	-8.85895	9.1276	-6.52167
4.221	-8.70125	9.07806	-6.80763
4.222	-8.21575	9.23431	-6.88176
4.224	-7.75902	8.70932	-6.55147
4.225	-8.08259	8.80053	-6.52989
4.226	-8.60449	9.17297	-6.449
4.227	-8.55004	9.57727	-6.13017
4.228	-8.82227	9.70738	-6.28665
4.23	-8.80506	9.41845	-6.78032
4.231	-8.38304	9.61193	-6.81937
4.232	-8.28571	9.72657	-6.35373
4.233	-8.5444	9.52102	-6.28812
4.235	-8.69081	8.8143	-6.37678
4.236	-8.61013	8.62819	-6.38001
4.237	-8.61521	9.39503	-6.46266
4.238	-8.31815	9.13583	-6.33098
4.24	-8.45187	8.96219	-6.42933
4.241	-8.53227	9.28022	-6.69313
4.242	-8.31307	9.12689	-6.72146
4.243	-8.17682	8.99866	-6.67756
4.245	-8.63749	9.2443	-6.59316
4.246	-8.73962	8.64235	-6.45356
4.247	-8.48854	8.47177	-6.45444
4.248	-9.13118	9.32646	-6.53987
4.25	-9.0756	9.36634	-6.70355
4.251	-8.59856	9.52941	-6.98158
4.252	-8.32097	9.37635	-7.2254
4.253	-8.44594	9.4577	-7.01475
4.255	-8.20813	9.91864	-6.70883
4.256	-7.57424	9.25545	-6.99141
4.257	-7.63376	9.15692	-7.00242
4.258	-8.28825	9.02245	-6.76608
4.26	-8.6626	9.33927	-6.78443
4.261	-8.44989	9.61723	-6.87222
4.262	-8.04705	9.09481	-6.7285
4.263	-8.45215	9.51555	-6.72469
4.265	-8.93117	9.34151	-6.87867
4.266	-8.87164	8.93648	-6.71632
4.267	-8.79745	9.24685	-6.43066
4.268	-8.72354	9.57641	-6.50068
4.27	-8.44905	10.2598	-6.62193
4.271	-8.69815	9.43494	-6.85078
4.272	-9.00931	8.78466	-7.10503
4.273	-8.72608	9.46775	-7.12896
4.275	-8.95176	9.21103	-6.6714
4.276	-8.49193	9.30407	-6.37575
4.277	-8.30715	9.57895	-6.90891
4.278	-8.71056	9.38762	-6.99978
4.28	-8.35708	9.45654	-6.91831
4.281	-8.18641	9.09029	-6.86634
4.282	-7.94069	8.96003	-6.5478
4.283	-8.33508	9.48821	-6.59639
4.285	-9.14133	9.06615	-6.72322
4.286	-8.76247	8.67833	-6.843
4.287	-8.36949	8.84763	-6.80293
4.288	-8.60364	9.73507	-6.3301
4.29	-8.43805	9.87267	-6.45003
4.291	-8.04507	8.8936	-6.65466
4.292	-8.33367	9.59836	-6.54971
4.293	-8.32577	9.45153	-6.16525
4.295	-8.08203	8.90894	-6.29076
4.296	-8.54299	9.56222	-6.99185
4.297	-8.64765	9.44019	-6.69224
4.298	-8.15961	9.36282	-6.35579
4.3	-7.90797	9.05307	-6.50816
4.301	-8.33875	8.89698	-6.11475
4.302	-8.99041	9.45562	-6.17215
4.303	-8.99182	9.36907	-6.65613
4.305	-9.43557	9.2809	-6.56453
4.306	-9.18534	9.38521	-6.38324
4.307	-8.43917	9.54314	-6.38368
4.308	-9.08773	10.0927	-6.43902
4.31	-9.123	9.62384	-6.80087
4.311	-8.55653	9.23626	-6.95325
4.312	-8.341	8.97129	-6.59976
4.313	-7.95819	9.13591	-6.61121
4.315	-7.83773	9.31149	-6.28621
4.316	-8.34354	9.14059	-6.55205
4.317	-8.43071	9.99693	-6.68711
4.318	-8.34805	9.94214	-6.16114
4.32	-8.32154	9.42432	-6.32628
4.321	-8.49447	8.58415	-6.38471
4.322	-8.96276	8.17234	-6.15351
4.323	-8.77403	9.13063	-6.18477
4.325	-8.26314	9.24214	-6.53503
4.326	-8.13789	8.51785	-6.56923
4.327	-9.13259	8.71349	-6.4311
4.328	-9.40905	9.37343	-6.41054
4.33	-8.67248	9.36872	-6.49701
4.331	-8.00248	9.29901	-6.58083
4.332	-7.8177	9.09019	-6.6761
4.333	-8.02476	8.95196	-6.70061
4.335	-8.22224	9.65302	-6.41201
4.336	-9.17801	9.53845	-6.35036
4.337	-9.06799	8.71238	-6.33392
4.338	-8.44397	8.54427	-6.5613
4.34	-8.40109	9.10026	-6.88513
4.341	-8.38783	9.21144	-6.62105
4.342	-8.46485	8.96977	-6.18962
4.343	-8.53283	8.94189	-6.34272
4.345	-8.49616	8.90965	-6.63088
4.346	-8.11109	9.77384	-6.59771
4.347	-7.72545	9.51003	-6.72689
4.348	-7.86537	9.0463	-6.53106
4.35	-8.61182	9.12237	-6.29722
4.351	-8.57007	9.11904	-6.53121
4.352	-8.89872	9.55324	-6.79588
4.353	-9.08378	9.38556	-6.59345
4.354	-8.56274	9.24495	-6.32805
4.356	-8.34298	9.23556	-6.16921
4.357	-8.52014	9.07321	-6.13721
4.358	-9.06996	9.21222	-6.49422
4.359	-9.00621	9.92479	-6.80983
4.361	-9.08012	9.87673	-6.81717
4.362	-8.99944	9.31571	-6.58729
4.363	-8.72777	9.0381	-6.51815
4.364	-8.09783	8.74803	-6.51007
4.366	-7.86622	9.12151	-6.39601
4.367	-8.19403	9.27086	-6.22544
4.368	-8.30941	8.88897	-6.08451
4.369	-7.81883	8.89782	-6.20958
4.371	-7.54152	9.36653	-6.84799
4.372	-8.62085	9.92565	-6.88411
4.373	-9.42823	9.78672	-6.72469
4.374	-8.61916	9.35564	-6.70898
4.376	-8.04169	9.07679	-6.68329
4.377	-8.34157	9.10702	-6.53268
4.378	-8.66288	9.28044	-6.21061
4.379	-8.78927	9.94038	-6.24393
4.381	-8.22562	10.117	-6.41818
4.382	-7.73617	9.27795	-6.49789
4.383	-7.82785	9.53415	-6.39821
4.384	-8.00473	9.97146	-6.34684
4.386	-8.44538	8.99568	-6.35506
4.387	-8.3537	8.43331	-6.65892
4.388	-8.43664	9.35034	-6.95515
4.389	-9.03837	9.68104	-6.52813
4.391	-8.86713	9.40895	-6.49862
4.392	-8.4451	9.43366	-6.62369
4.393	-8.20559	9.69327	-6.35902
4.394	-8.23719	9.33079	-6.55073
4.396	-8.6437	9.08285	-6.82524
4.397	-9.16052	9.1717	-6.71647
4.398	-9.23979	9.31783	-6.64336
4.399	-9.10494	9.75908	-6.47616
4.401	-8.94414	9.50562	-6.27241
4.402	-8.17879	9.03897	-6.55382
4.403	-7.85099	9.2119	-6.76623
4.404	-8.32577	9.34687	-6.80572
4.406	-8.56076	9.0508	-6.81555
4.407	-8.42507	8.09573	-6.67991
4.408	-8.34721	8.25762	-6.42948
4.409	-8.38247	8.99159	-6.40658
4.411	-8.27781	8.64679	-6.61855
4.412	-8.42451	8.68298	-6.66802
4.413	-7.8287	9.26084	-6.63925
4.414	-7.80528	9.66488	-6.51433
4.416	-8.49193	9.49227	-6.53591
4.417	-8.88293	9.32917	-6.71779
4.418	-8.66599	9.08748	-6.63074
4.419	-8.37852	8.60791	-6.65202
4.421	-8.73708	8.63198	-6.80968
4.422	-8.60703	9.08653	-6.61019
4.423	-8.17456	9.26577	-6.65922
4.424	-7.88681	9.38012	-6.59815
4.426	-7.55139	9.37589	-6.25538
4.427	-7.85465	9.40841	-6.25714
4.428	-8.41181	8.85131	-6.43433
4.429	-9.04006	8.30753	-6.46324
4.431	-9.63586	8.29348	-6.65555
4.432	-9.63925	8.25875	-6.64057
4.433	-9.24741	8.85093	-6.27417
4.434	-8.46231	9.42183	-6.41128
4.436	-8.03689	9.06344	-6.73511
4.437	-8.32887	8.6296	-6.7834
4.438	-8.68997	8.53342	-6.68593
4.439	-8.47585	8.54969	-6.51213
4.441	-8.08457	8.95534	-6.62442
4.442	-8.8124	8.79094	-6.67903
4.443	-8.89731	8.39546	-6.38486
4.444	-8.23578	8.77326	-6.33362
4.446	-8.77121	8.60957	-6.25905
4.447	-8.82622	8.82649	-6.32951
4.448	-8.81212	8.7496	-6.34816
4.449	-9.33091	8.21273	-6.12312
4.451	-8.62057	8.62594	-6.40878
4.452	-8.5365	8.41566	-6.76403
4.453	-9.14528	8.3381	-6.8361
4.454	-8.65527	9.13591	-6.61459
4.456	-8.77883	8.69906	-6.35931
4.457	-9.31257	8.45069	-6.47895
4.458	-8.59997	9.28715	-6.6231
4.459	-8.28148	8.95889	-6.52314
4.461	-8.7636	8.53444	-6.27637
4.462	-8.74018	8.81485	-6.21942
4.463	-8.96981	9.00459	-6.47513
4.464	-8.86036	9.27608	-6.70516
4.466	-8.12604	9.35131	-6.85504
4.467	-7.7373	9.08231	-6.96205
4.468	-8.30969	8.7937	-6.8568
4.469	-8.86628	8.87142	-6.58831
4.471	-9.02511	8.59281	-6.43726
4.472	-8.71846	8.5727	-6.36372
4.473	-8.45525	8.74887	-6.34023
4.474	-8.54581	8.97202	-6.37898
4.475	-8.22647	9.16793	-6.52681
4.477	-7.98611	8.79403	-6.76667
4.478	-8.40363	8.68777	-6.64263
4.479	-8.71225	8.53666	-6.54692
4.48	-8.87869	9.06774	-6.66083
4.482	-8.70464	9.689	-6.63734
4.483	-8.63862	9.69073	-6.39586
4.484	-8.76698	9.307	-6.22558
4.485	-8.55371	8.78899	-6.27916
4.487	-8.6925	8.43285	-6.38016
4.488	-8.48826	8.12889	-6.36915
4.489	-8.42507	8.15767	-6.49833
4.49	-8.83271	8.37898	-6.62545
4.492	-9.3721	9.22275	-6.51374
[truncated: 15,639 more rows]

## Sheet: Fig. 1F
	Uncropped gel of pull-downs, R5.016 indicated in red box

## Sheet: Fig. 1G
		Uncropped gel of pull-downs, R5.002 indicated in red box

## Sheet: Fig. 1H
Summary of the number of Type I and Type II mAbs for each antigen
	GIA -	GIA +
RIPR	3	0	Type II
CyRPA	2	0
RH5	7	0
RIPR	3	2	Type I
CyRPA	1	4
RH5	3	9

## Sheet: Fig. 3A
Predicted growth inhibitory activity (GIA) based on Bliss additivity of selected mAbs
R5.004
	Predicted	Measured
Cy.003	25.33	47.6245
Cy.007	29.17	47.1515
Cy.009	83.24	98.0326
RP.012	36.12	43.7066
R5.008
	Predicted	Measured
Cy.003	16.88	84.7513
Cy.007	22.8	79.9941
Cy.009	27.49	87.2685
RP.012	31.95	67.6969
R5.016
	Predicted	Measured
Cy.003	23.34	32.5813
Cy.007	28.99	38.3982
Cy.009	78.43	84.6234
RP.012	42.25	39.212
Cy.003
	Predicted	Measured
R5.004	62.64	85.9703
R5.008	43.34	84.6162
R5.016	74.35	97.7344
RP.012	48.41	53.3308
Cy.007
	Predicted	Measured
R5.004	68.49	85.2346
R5.008	47.97	79.5765
R5.016	77.85	97.3328
RP.012	28.75	43.2964
Cy.009
	Predicted	Measured
R5.004	64.51	84.6465
R5.008	46.79	75.7909
R5.016	83.52	97.6435
RP.012	26.11	55.6357
RP.012
	Predicted	Measured
R5.004	66.42	83.7911
R5.008	50.54	92.362
R5.016	77.09	89.262
Cy.003	50.67	50.9314
Cy.007	48.36	51.6455
Cy.009	58.03	74.639

## Sheet: Fig. 3B
Heat map summary of the fold improvement over Bliss additivity from panel
	R5.004	R5.008	R5.016	Cy.003	Cy.007	Cy.009	RP.012
R5.004				1.88016	1.61644	1.17771	1.21004
R5.008				5.02081	3.50852	3.17455	2.11884
R5.016				1.39594	1.32453	1.07897	0.928095
Cy.003	1.37245	1.95238	1.31452				1.10165
Cy.007	1.24448	1.65888	1.25026				1.50596
Cy.009	1.31215	1.61981	1.1691				2.13082
RP.012	1.26153	1.8275	1.15789	1.00516	1.06794	1.28621

[truncated: 74 more sheets: Fig. 3C, Fig. 4A, Fig. 4B, Fig. 4C, Fig. 4D, Fig. 4E, Fig. 5B, Fig. 5C, Fig. 5D, Fig. 5E, Fig. 5F, Fig. 6A, Fig. 6B, Fig. 6C, Fig. 6D, Fig. 6E, Fig. 6F, Fig. 6G, Fig. 6H, Fig. 6I …]
